# Supplementary material for: Ethyl 5-hy­droxy-6-oxo-4-phenyl-5,6-dihydro-4H-cyclo­penta­[b]thio­phene-5-carboxyl­ate
Source: Acta Crystallogr Sect E Struct Rep Online. 2011 Sep 30;67(Pt 10):o2764–5. doi: 10.1107/S1600536811037032 (PMC3201281; doi:10.1107/S1600536811037032)
Supplement: Supplementary file 2 [file e-67-o2764-Isup2.hkl]

# 
# h,k,l, Fc-squared, Fo-squared, sigma(Fo-squared) and status flag 
# 
data_I
_shelx_title ' SZ_39_p_0m in P-1' 
_shelx_refln_list_code          4 
_shelx_F_calc_maximum      104.02 
_exptl_crystal_F_000       316.00 
_reflns_d_resolution_high  0.8351 
 
loop_ 
 _symmetry_equiv_pos_as_xyz 
 'x, y, z' 
 '-x, -y, -z' 
 
_cell_length_a     7.7407 
_cell_length_b     9.1005 
_cell_length_c    10.5035 
_cell_angle_alpha  84.840 
_cell_angle_beta   80.929 
_cell_angle_gamma  88.086 
 
_shelx_F_squared_multiplier     1.000 
 
loop_ 
 _refln_index_h 
 _refln_index_k 
 _refln_index_l 
 _refln_F_squared_calc 
 _refln_F_squared_meas 
 _refln_F_squared_sigma 
 _refln_observed_status 
   1   0   0     2139.02     2080.93     24.14 o 
   2   0   0     2013.37     2002.31     17.20 o 
   3   0   0      508.10      568.56      7.50 o 
   4   0   0       20.76       14.56      1.39 o 
   5   0   0       23.76       22.69      2.12 o 
   6   0   0      104.46       99.15      5.03 o 
   7   0   0      234.86      221.48      6.87 o 
   8   0   0      223.26      229.26     12.27 o 
   9   0   0       49.72       47.20      6.16 o 
  -9   1   0       95.42      122.97     11.54 o 
  -8   1   0       42.19       49.92      5.67 o 
  -7   1   0       58.92       56.98      4.04 o 
  -6   1   0      193.12      191.88      5.69 o 
  -5   1   0      296.85      299.43      6.67 o 
  -4   1   0       59.58       54.82      2.40 o 
  -3   1   0     1949.98     1978.09     17.94 o 
  -2   1   0      474.11      483.04      6.66 o 
   1   1   0     1939.14     1895.50     18.04 o 
   2   1   0    10820.05    10428.17     84.87 o 
   3   1   0      259.72      235.29      3.65 o 
   4   1   0      308.79      317.19      5.35 o 
   5   1   0       74.38       71.67      3.05 o 
   6   1   0      119.21      116.27      4.95 o 
   7   1   0      220.93      228.53      6.50 o 
   8   1   0      111.05       98.75      7.62 o 
   9   1   0       44.27       39.56      5.54 o 
  -8   2   0       77.68       72.71      7.02 o 
  -7   2   0        6.16        7.54      2.03 o 
  -6   2   0       96.26       96.15      4.86 o 
  -5   2   0       19.87       24.09      2.32 o 
  -4   2   0      308.60      343.50      6.96 o 
  -3   2   0       95.08       96.28      2.52 o 
  -2   2   0        2.94        3.32      0.56 o 
  -1   2   0     2839.14     2719.99     18.77 o 
   0   2   0      194.14      160.80      1.95 o 
   1   2   0     2317.40     2241.03     19.73 o 
   2   2   0     3196.91     3147.30     22.40 o 
   3   2   0       77.02       93.87      2.23 o 
   4   2   0      169.99      204.33      3.78 o 
   5   2   0      513.39      511.00      7.34 o 
   6   2   0      311.43      307.25      6.41 o 
   7   2   0        6.76        7.41      2.38 o 
   8   2   0        0.02        1.89      3.05 o 
  -8   3   0       42.59       47.42      6.05 o 
  -7   3   0      278.88      249.82      7.64 o 
  -6   3   0       54.34       47.08      3.68 o 
  -5   3   0        0.05        0.07      1.15 o 
  -4   3   0      673.32      746.94     10.92 o 
  -3   3   0       15.46        9.46      1.20 o 
  -2   3   0      140.55      138.31      3.22 o 
  -1   3   0       65.93       74.79      1.64 o 
   0   3   0      521.83      530.13      4.68 o 
   1   3   0       59.16       59.67      1.55 o 
   2   3   0      217.88      233.84      4.17 o 
   3   3   0     2656.41     2685.53     20.89 o 
   4   3   0        6.67        4.97      0.90 o 
   5   3   0       52.79       43.29      2.47 o 
   6   3   0        1.96        2.45      1.36 o 
   7   3   0      268.28      277.20      8.40 o 
   8   3   0       35.48       35.93     10.89 o 
  -8   4   0        7.63        8.63      5.86 o 
  -7   4   0       87.75       90.88      5.56 o 
  -6   4   0      742.69      741.38     13.76 o 
  -5   4   0        0.23        1.95      1.29 o 
  -4   4   0      317.89      335.77      8.26 o 
  -3   4   0       68.82       59.29      2.78 o 
  -2   4   0       86.65      102.75      3.04 o 
  -1   4   0      168.62      185.68      3.18 o 
   0   4   0       72.95       89.44      1.86 o 
   1   4   0      584.53      603.63      6.71 o 
   2   4   0       94.44       91.85      2.25 o 
   3   4   0       15.03       12.46      1.15 o 
   4   4   0      114.07      103.23      3.50 o 
   5   4   0       93.42       83.21      3.13 o 
   6   4   0      239.38      232.69      5.42 o 
   7   4   0      164.82      164.45      9.22 o 
   8   4   0      157.70      150.88     15.97 o 
  -8   5   0        2.04        5.97      5.08 o 
  -7   5   0        0.50        2.05      2.09 o 
  -6   5   0      162.66      154.16      6.62 o 
  -5   5   0        5.26        4.39      1.48 o 
  -4   5   0       16.81       17.69      1.89 o 
  -3   5   0        8.37        8.28      1.42 o 
  -2   5   0      200.26      236.13      4.93 o 
  -1   5   0      568.95      576.12      7.63 o 
   0   5   0       33.34       44.01      1.74 o 
   1   5   0       11.00       13.78      1.21 o 
   2   5   0      209.06      204.76      4.18 o 
   3   5   0      185.18      188.47      5.46 o 
   4   5   0        0.32       -0.33      0.88 o 
   5   5   0      566.01      584.40     11.26 o 
   6   5   0        8.17        6.51      3.87 o 
   7   5   0       42.94       54.98      7.18 o 
   8   5   0       74.99       67.05      8.27 o 
  -7   6   0        3.96        1.00      2.19 o 
  -6   6   0      109.58      117.43      5.94 o 
  -5   6   0      190.86      182.78      5.75 o 
  -4   6   0     2882.93     2866.46     30.13 o 
  -3   6   0       24.60       28.18      2.35 o 
  -2   6   0       10.53        9.60      1.51 o 
  -1   6   0        0.04        1.47      0.93 o 
   0   6   0      129.60      117.41      3.22 o 
   1   6   0       21.95       19.10      1.78 o 
   2   6   0       31.22       26.05      2.06 o 
   3   6   0      463.49      480.53      8.20 o 
   4   6   0      186.60      189.94      6.03 o 
   5   6   0        0.71       -0.55      1.92 o 
   6   6   0       32.70       30.18      8.62 o 
   7   6   0       16.68       14.64     10.28 o 
  -6   7   0       61.14       58.94      4.96 o 
  -5   7   0      189.21      176.39      8.97 o 
  -4   7   0       40.72       45.05      3.30 o 
  -3   7   0      424.72      413.99      8.12 o 
  -2   7   0      584.25      618.04      9.96 o 
  -1   7   0       95.07       89.31      4.30 o 
   0   7   0       23.66       20.16      2.00 o 
   1   7   0      195.45      205.56      6.15 o 
   2   7   0        3.45        1.90      1.17 o 
   3   7   0      166.53      152.99      4.72 o 
   4   7   0      141.22      139.18     10.81 o 
   5   7   0      163.02      182.16     10.15 o 
   6   7   0       20.99       22.16      5.23 o 
   7   7   0       53.26       47.19     14.15 o 
  -6   8   0       53.46       53.83     10.61 o 
  -5   8   0      106.52      117.34      6.96 o 
  -4   8   0       83.15       84.89      5.12 o 
  -3   8   0      396.69      402.12      9.23 o 
  -2   8   0      743.54      739.95     11.78 o 
  -1   8   0       13.09       11.31      1.96 o 
   0   8   0        4.89        3.47      1.42 o 
   1   8   0      243.58      243.09      6.03 o 
   2   8   0      623.59      608.75     11.97 o 
   3   8   0       58.27       54.60      5.09 o 
   4   8   0       10.70        9.59      2.91 o 
   5   8   0        2.42        1.29      2.59 o 
   6   8   0       73.80       70.58      8.22 o 
  -4   9   0       84.27       92.26      6.25 o 
  -3   9   0        2.18        1.03      2.16 o 
  -2   9   0        1.19       -0.19      1.84 o 
  -1   9   0      843.31      877.13     16.15 o 
   0   9   0       23.99       26.33      3.58 o 
   1   9   0       45.51       51.48      4.37 o 
   2   9   0       15.01       10.26      2.86 o 
   3   9   0      290.38      302.13     14.03 o 
   4   9   0      116.21      120.03      8.28 o 
   5   9   0      131.19      124.07      8.72 o 
  -3  10   0        1.47        5.39      2.94 o 
  -2  10   0       18.16       16.11      5.26 o 
  -1  10   0       13.57       13.01      4.29 o 
   0  10   0       71.65       64.64      8.15 o 
   1  10   0       40.39       43.52      7.74 o 
   2  10   0      108.58       85.56      9.06 o 
   3  10   0       10.41        4.63      3.10 o 
  -3 -10   1       54.97       39.56      5.05 o 
  -2 -10   1      120.37      112.67     20.02 o 
  -1 -10   1       54.84       49.30      7.10 o 
   0 -10   1        6.31        9.99      4.53 o 
   1 -10   1        6.06        5.51      3.32 o 
   2 -10   1       81.60       78.91      7.68 o 
   3 -10   1       51.35       57.64      6.93 o 
  -4  -9   1       45.42       44.41      5.33 o 
  -3  -9   1       16.81       17.61      3.83 o 
  -2  -9   1       67.54       77.41     14.60 o 
  -1  -9   1       55.94       54.00      5.59 o 
   0  -9   1      124.99      125.77     18.91 o 
   1  -9   1        4.34        1.43      1.78 o 
   2  -9   1      193.03      205.73      9.51 o 
   3  -9   1       26.67       29.46      3.61 o 
   4  -9   1      250.15      244.81      9.18 o 
  -6  -8   1        9.78        3.65      3.22 o 
  -5  -8   1        7.43        5.00      2.91 o 
  -4  -8   1       25.10       25.14      3.93 o 
  -3  -8   1      166.55      160.83     11.25 o 
  -2  -8   1      524.97      568.61     13.02 o 
  -1  -8   1      475.77      469.73     14.61 o 
   0  -8   1      672.27      676.46     10.24 o 
   1  -8   1        0.09       -0.75      1.29 o 
   2  -8   1       12.96        9.11      2.36 o 
   3  -8   1       34.00       24.68      2.95 o 
   4  -8   1       18.04       11.89      2.47 o 
   5  -8   1       16.11       17.24      3.17 o 
   6  -8   1       30.62       26.64      8.73 o 
  -6  -7   1       16.60       15.53      5.51 o 
  -5  -7   1      199.86      184.72      9.19 o 
  -4  -7   1       98.90       98.40      6.60 o 
  -3  -7   1       13.28       10.62      2.28 o 
  -2  -7   1        8.84        7.59      1.38 o 
  -1  -7   1        4.36        2.02      1.11 o 
   0  -7   1       17.86       18.01      1.82 o 
   1  -7   1      838.28      806.22     11.56 o 
   2  -7   1      244.83      249.86      6.64 o 
   3  -7   1      213.49      213.29      5.80 o 
   4  -7   1       81.93       80.69      4.73 o 
   5  -7   1      175.42      192.16      7.58 o 
   6  -7   1       43.44       43.62      5.17 o 
  -7  -6   1        2.97        1.87      3.47 o 
  -6  -6   1       26.50       25.55      4.08 o 
  -5  -6   1       23.25       22.46      3.54 o 
  -4  -6   1      199.33      203.37      6.79 o 
  -3  -6   1      625.14      646.82      9.49 o 
  -2  -6   1      721.55      718.40      8.93 o 
  -1  -6   1       35.30       25.44      1.75 o 
   0  -6   1      842.23      860.84      9.79 o 
   1  -6   1       62.47       63.16      3.10 o 
   2  -6   1      119.74      118.15      4.41 o 
   3  -6   1       33.84       29.84      2.41 o 
   4  -6   1      202.54      200.46      5.51 o 
   5  -6   1        0.12       -0.35      1.47 o 
   6  -6   1      173.89      192.72      7.28 o 
   7  -6   1       39.66       42.19      4.35 o 
  -8  -5   1        0.77        3.98      5.64 o 
  -7  -5   1       84.77       85.23      8.32 o 
  -6  -5   1      160.05      156.72      9.39 o 
  -5  -5   1      195.90      192.56      7.54 o 
  -4  -5   1      623.29      639.44     16.26 o 
  -3  -5   1      119.08      113.53      3.21 o 
  -2  -5   1      499.49      523.24      7.56 o 
  -1  -5   1      218.64      243.02      4.16 o 
   0  -5   1       98.70       77.51      2.34 o 
   1  -5   1      202.47      183.29      3.73 o 
   2  -5   1       44.95       54.96      2.79 o 
   3  -5   1      478.28      467.36      7.83 o 
   4  -5   1      184.67      193.80      5.06 o 
   5  -5   1      189.43      199.09      5.76 o 
   6  -5   1      137.42      149.99      6.13 o 
   7  -5   1       60.04       55.83      4.69 o 
   8  -5   1       43.57       50.12      4.96 o 
  -8  -4   1       13.81       16.42      4.81 o 
  -7  -4   1      379.15      383.68     11.65 o 
  -6  -4   1       78.38       77.40      5.52 o 
  -5  -4   1       10.88        9.26      1.52 o 
  -4  -4   1        2.41        1.06      0.81 o 
  -3  -4   1       85.28       83.82      2.18 o 
  -2  -4   1      896.01      884.64      9.33 o 
  -1  -4   1      462.38      501.55      5.90 o 
   0  -4   1        9.97       11.80      0.83 o 
   1  -4   1       30.60       34.07      1.39 o 
   2  -4   1      622.33      635.50      6.68 o 
   3  -4   1      144.24      142.30      4.03 o 
   4  -4   1      772.09      834.20     11.38 o 
   5  -4   1      217.34      217.24      5.44 o 
   6  -4   1      279.45      278.11      8.38 o 
   7  -4   1       51.82       59.15      4.67 o 
   8  -4   1      115.87      107.24      7.35 o 
  -8  -3   1        4.51        6.34      4.05 o 
  -7  -3   1      140.55      132.00     10.57 o 
  -6  -3   1        6.20        3.98      1.84 o 
  -5  -3   1      284.68      287.06      5.00 o 
  -4  -3   1      142.11      152.08      3.20 o 
  -3  -3   1       87.12      100.93      2.07 o 
  -2  -3   1      989.60      969.98      8.59 o 
  -1  -3   1      141.76      146.42      2.25 o 
   0  -3   1     3559.98     3466.83     22.10 o 
   1  -3   1       76.30       61.79      1.55 o 
   2  -3   1      359.43      383.89      4.79 o 
   3  -3   1        3.34        1.55      0.84 o 
   4  -3   1      143.30      130.66      4.56 o 
   5  -3   1       87.17       74.92      4.69 o 
   6  -3   1      239.51      240.56      7.00 o 
   7  -3   1        1.73       -0.66      1.78 o 
   8  -3   1       68.87       76.68      7.81 o 
  -8  -2   1       51.12       48.22      8.47 o 
  -7  -2   1       83.25       77.75      6.16 o 
  -6  -2   1      249.19      248.21      6.54 o 
  -5  -2   1      247.20      269.37      5.45 o 
  -4  -2   1      844.51      825.58      9.50 o 
  -3  -2   1      355.30      377.53      4.47 o 
  -2  -2   1       80.71       75.17      1.37 o 
  -1  -2   1     6322.31     6244.96     50.25 o 
   0  -2   1        0.70        0.13      0.33 o 
   1  -2   1      232.22      239.17      2.71 o 
   2  -2   1      393.66      396.36      5.20 o 
   3  -2   1     2058.68     2148.18     19.56 o 
   4  -2   1      638.34      686.67     10.98 o 
   5  -2   1        4.36        2.71      1.17 o 
   6  -2   1      151.67      134.20      5.56 o 
   7  -2   1       52.77       44.48      3.77 o 
   8  -2   1      397.28      395.47     11.38 o 
  -8  -1   1       33.81       25.76      4.39 o 
  -7  -1   1       20.83       19.99      3.94 o 
  -6  -1   1        8.53        8.60      1.49 o 
  -5  -1   1       11.92       12.35      1.19 o 
  -4  -1   1      283.69      273.44      4.42 o 
  -3  -1   1     1510.49     1486.45     14.50 o 
  -2  -1   1     1687.56     1633.63     13.87 o 
  -1  -1   1       24.34       23.12      1.05 o 
   1  -1   1      223.95      235.78      3.15 o 
   2  -1   1       17.73       22.93      1.05 o 
   3  -1   1      302.20      293.91      4.12 o 
   4  -1   1      809.81      880.74     17.03 o 
   5  -1   1     2010.85     2054.17     25.52 o 
   6  -1   1       59.43       62.28      3.88 o 
   7  -1   1       12.44        7.41      1.93 o 
   8  -1   1       19.11       17.17      3.21 o 
   9  -1   1        0.78       -0.67      3.69 o 
  -8   0   1      246.45      250.00     10.55 o 
  -7   0   1      231.70      251.33      8.13 o 
  -6   0   1      661.09      650.70     11.29 o 
  -5   0   1       14.14       14.61      1.58 o 
  -4   0   1      930.89      916.71     11.24 o 
  -3   0   1       71.01       85.49      2.05 o 
  -2   0   1      391.82      383.53     12.07 o 
  -1   0   1      727.48      699.84      7.98 o 
   2   0   1     4408.17     4350.27     47.47 o 
   3   0   1       32.79       52.92      2.08 o 
   4   0   1        5.15        1.80      0.76 o 
   5   0   1        1.42        2.65      1.20 o 
   6   0   1        0.08        1.10      1.23 o 
   7   0   1       67.97       70.46      4.33 o 
   8   0   1      228.24      214.67     16.69 o 
   9   0   1        3.18       -0.05      3.70 o 
  -8   1   1      257.19      254.31     13.09 o 
  -7   1   1       45.37       39.95      3.39 o 
  -6   1   1      561.16      544.05     10.16 o 
  -5   1   1        0.03        0.79      0.92 o 
  -4   1   1      199.40      186.70      3.85 o 
  -3   1   1      305.50      305.25      4.33 o 
  -2   1   1       63.50       73.20      1.61 o 
  -1   1   1     1368.01     1256.58      9.70 o 
   0   1   1     1115.96     1059.86     12.25 o 
   1   1   1        6.51        5.03      1.12 o 
   2   1   1     3940.02     3877.09     32.08 o 
   3   1   1      122.05      125.83      2.72 o 
   4   1   1     1474.95     1574.37     17.66 o 
   5   1   1       39.73       51.40      3.31 o 
   6   1   1      397.09      410.28     12.21 o 
   7   1   1      200.47      219.61      7.28 o 
   8   1   1      102.27      100.60      7.50 o 
   9   1   1        1.34        1.74      3.40 o 
  -8   2   1        7.06        7.46      2.80 o 
  -7   2   1       46.88       41.73      3.58 o 
  -6   2   1      408.18      429.71      9.10 o 
  -5   2   1        8.44        9.90      2.14 o 
  -4   2   1      170.23      172.32      3.93 o 
  -3   2   1      233.20      216.53      4.18 o 
  -2   2   1     1915.18     1967.60     14.98 o 
  -1   2   1     1796.83     1759.14     13.15 o 
   0   2   1     1900.79     1829.01     13.43 o 
   1   2   1      473.48      423.74      4.59 o 
   2   2   1      723.93      690.86      7.21 o 
   3   2   1      156.38      170.12      2.89 o 
   4   2   1     1209.44     1261.44     13.46 o 
   5   2   1       12.00        8.53      1.37 o 
   6   2   1      171.91      176.99      5.20 o 
   7   2   1      215.81      212.23      7.11 o 
   8   2   1       17.17       19.63      3.89 o 
   9   2   1       18.26       11.18      4.67 o 
  -8   3   1       19.38       15.40      3.70 o 
  -7   3   1       14.71       12.78      2.07 o 
  -6   3   1      443.08      443.29      9.64 o 
  -5   3   1       25.48       23.52      2.41 o 
  -4   3   1     1468.02     1542.39     20.32 o 
  -3   3   1       61.54       62.43      3.11 o 
  -2   3   1      735.80      764.68      7.07 o 
  -1   3   1      824.55      822.96      7.01 o 
   0   3   1        3.22        0.29      0.44 o 
   1   3   1     2284.27     2300.11     20.39 o 
   2   3   1        0.22        0.35      0.45 o 
   3   3   1       23.18       20.01      1.66 o 
   4   3   1       17.22       25.29      1.43 o 
   5   3   1        1.08        0.89      1.04 o 
   6   3   1       73.39       69.22      4.45 o 
   7   3   1      242.83      249.01      6.69 o 
   8   3   1       32.56       26.26      5.69 o 
  -8   4   1       42.44       31.06      6.75 o 
  -7   4   1       60.19       53.85      6.07 o 
  -6   4   1      131.55      130.08      5.08 o 
  -5   4   1      556.80      581.55     11.01 o 
  -4   4   1      422.02      408.18      6.26 o 
  -3   4   1        9.87        5.21      1.08 o 
  -2   4   1     1288.75     1392.35     15.94 o 
  -1   4   1      345.17      352.70      4.77 o 
   0   4   1      226.76      256.14      3.53 o 
   1   4   1       90.08       97.19      2.45 o 
   2   4   1      685.26      647.89      8.34 o 
   3   4   1      426.53      457.47      6.38 o 
   4   4   1      752.75      799.51     13.99 o 
   5   4   1      100.04      102.69      4.33 o 
   6   4   1       43.09       32.93      2.48 o 
   7   4   1       15.52       16.41      3.38 o 
   8   4   1        9.60        6.06      8.29 o 
  -7   5   1       75.99       73.27      4.75 o 
  -6   5   1      234.65      222.79      5.72 o 
  -5   5   1       66.23       65.15      3.18 o 
  -4   5   1      336.76      356.32      6.85 o 
  -3   5   1      591.09      593.10      8.88 o 
  -2   5   1      565.70      582.42      8.57 o 
  -1   5   1      172.58      158.14      3.50 o 
   0   5   1       54.40       53.28      2.52 o 
   1   5   1     1015.15      992.37     11.91 o 
   2   5   1       20.57       13.38      1.56 o 
   3   5   1      632.92      651.32      9.86 o 
   4   5   1        0.65        1.09      1.15 o 
   5   5   1       84.12       83.74      3.62 o 
   6   5   1      112.51      109.03      5.32 o 
   7   5   1       84.10       77.43     12.49 o 
   8   5   1       35.68       31.00      6.20 o 
  -7   6   1        3.28        2.04      2.38 o 
  -6   6   1        0.16        0.18      1.62 o 
  -5   6   1      115.95      107.60      6.00 o 
  -4   6   1       16.60       11.77      1.87 o 
  -3   6   1      679.45      650.13     10.35 o 
  -2   6   1      243.42      259.82      5.13 o 
  -1   6   1      239.95      223.59      4.62 o 
   0   6   1        0.45        1.30      0.83 o 
   1   6   1       33.10       30.42      2.55 o 
   2   6   1       58.80       56.07      3.32 o 
   3   6   1       23.72       17.26      2.23 o 
   4   6   1      223.12      232.43      6.75 o 
   5   6   1      158.98      156.88      6.41 o 
   6   6   1       30.80       13.78      5.47 o 
   7   6   1       82.21       72.99      8.24 o 
  -6   7   1       27.51       22.25      3.08 o 
  -5   7   1      164.13      181.21      6.93 o 
  -4   7   1       96.71       83.30      4.70 o 
  -3   7   1       58.57       58.20      3.45 o 
  -2   7   1       68.87       61.52      3.73 o 
  -1   7   1      101.33       99.76      4.21 o 
   0   7   1       29.31       30.11      2.24 o 
   1   7   1       87.06       85.09      4.28 o 
   2   7   1     1156.51     1159.16     17.17 o 
   3   7   1      345.28      338.93      7.81 o 
   4   7   1       74.44       80.44      4.79 o 
   5   7   1        9.79        7.65      3.03 o 
   6   7   1       77.69       81.12     16.75 o 
   7   7   1       82.07       96.38     19.23 o 
  -5   8   1       43.05       38.82      4.19 o 
  -4   8   1      285.10      280.44      7.82 o 
  -3   8   1        1.25        1.67      1.62 o 
  -2   8   1      130.75      131.22      5.32 o 
  -1   8   1      301.35      303.07      6.82 o 
   0   8   1      139.42      128.65      5.64 o 
   1   8   1       16.63       10.92      1.74 o 
   2   8   1        4.25        2.81      1.52 o 
   3   8   1       59.01       48.88      4.09 o 
   4   8   1      335.28      317.35     11.64 o 
   5   8   1        0.20        4.87      3.61 o 
   6   8   1      121.58      114.44     25.26 o 
  -4   9   1       37.48       33.19      4.12 o 
  -3   9   1      187.06      174.36      7.51 o 
  -2   9   1        2.75        1.89      1.93 o 
  -1   9   1       33.13       30.83      4.69 o 
   0   9   1        0.31        1.61      2.23 o 
   1   9   1      149.77      162.37      6.60 o 
   2   9   1        4.77        1.99      1.66 o 
   3   9   1      144.99      159.80     15.16 o 
   4   9   1      202.96      234.50     11.82 o 
   5   9   1      162.43      169.91     10.36 o 
  -3  10   1       16.58       14.46      3.55 o 
  -2  10   1      281.26      256.14      9.39 o 
  -1  10   1       93.15       93.60      8.55 o 
   0  10   1      134.59      126.07     10.46 o 
   1  10   1       31.62       40.58      6.28 o 
   2  10   1        8.53        2.50      3.48 o 
   3  10   1        2.71        7.00      3.24 o 
  -2 -10   2       14.35        6.30      3.20 o 
  -1 -10   2       84.31       84.05     17.85 o 
   0 -10   2      102.63      116.95     13.32 o 
   1 -10   2      317.58      331.07     12.85 o 
   2 -10   2       80.61       65.48      6.94 o 
  -4  -9   2       34.80       29.24      4.66 o 
  -3  -9   2       53.80       61.64      5.93 o 
  -2  -9   2      188.68      169.57      8.62 o 
  -1  -9   2        9.87       10.23      2.87 o 
   0  -9   2        2.87        3.15      2.56 o 
   1  -9   2       60.94       54.19      5.68 o 
   2  -9   2       22.61       18.89      3.36 o 
   3  -9   2       45.21       44.46      7.64 o 
   4  -9   2      238.98      274.92     10.71 o 
  -5  -8   2        4.40        4.51      2.99 o 
  -4  -8   2       19.83       20.32      3.96 o 
  -3  -8   2      457.37      467.42     17.24 o 
  -2  -8   2       87.89       93.80      6.44 o 
  -1  -8   2      259.65      248.14      7.77 o 
   0  -8   2      275.81      255.68      8.42 o 
   1  -8   2      268.07      267.26      6.90 o 
   2  -8   2       71.54       66.36      4.45 o 
   3  -8   2      135.74      134.03      6.09 o 
   4  -8   2       44.89       39.96      4.89 o 
   5  -8   2        1.40        1.43      2.36 o 
  -6  -7   2       69.77       70.34      6.46 o 
  -5  -7   2       48.47       37.01      7.08 o 
  -4  -7   2       36.05       32.42      4.04 o 
  -3  -7   2      333.94      327.09     12.07 o 
  -2  -7   2       12.48       10.28      1.96 o 
  -1  -7   2       51.88       49.03      3.16 o 
   0  -7   2       26.60       25.29      1.86 o 
   1  -7   2      363.97      329.70      6.70 o 
   2  -7   2       85.44       75.09      3.79 o 
   3  -7   2      397.14      391.74      8.00 o 
   4  -7   2      321.19      318.86      8.10 o 
   5  -7   2      135.93      131.33      8.87 o 
   6  -7   2      100.44      111.67      7.40 o 
  -7  -6   2       27.46       19.30      4.15 o 
  -6  -6   2      437.69      440.26     18.68 o 
  -5  -6   2        0.11       -0.22      2.17 o 
  -4  -6   2        3.43        0.64      1.77 o 
  -3  -6   2       15.21       14.08      1.83 o 
  -2  -6   2      389.69      388.05      6.69 o 
  -1  -6   2        8.93        7.21      1.40 o 
   0  -6   2      364.14      351.98      5.18 o 
   1  -6   2      262.60      265.01      5.22 o 
   2  -6   2       31.80       31.78      2.01 o 
   3  -6   2       24.99       22.21      1.79 o 
   4  -6   2       10.88       12.83      1.99 o 
   5  -6   2       46.31       50.34      3.88 o 
   6  -6   2       74.26       77.66      5.38 o 
   7  -6   2        0.48        1.54      2.22 o 
  -7  -5   2      132.73      122.14      8.57 o 
  -6  -5   2      286.86      275.80     10.37 o 
  -5  -5   2      241.74      249.59      8.65 o 
  -4  -5   2      505.20      505.33      8.89 o 
  -3  -5   2      207.24      208.12      4.39 o 
  -2  -5   2      584.27      614.82      8.31 o 
  -1  -5   2      554.39      582.59      6.21 o 
   0  -5   2        2.24        0.85      0.60 o 
   1  -5   2      133.78      147.42      4.10 o 
   2  -5   2      170.97      154.64      3.55 o 
   3  -5   2      284.68      290.23      5.30 o 
   4  -5   2       16.05       13.65      1.87 o 
   5  -5   2       69.27       66.08      3.75 o 
   6  -5   2      280.30      297.86      7.83 o 
   7  -5   2      129.80      120.45      6.78 o 
   8  -5   2      147.11      142.80      7.76 o 
  -8  -4   2       33.41       23.26      6.92 o 
  -7  -4   2        9.78       12.47      3.00 o 
  -6  -4   2        0.14        0.33      1.81 o 
  -5  -4   2      857.03      861.90     11.04 o 
  -4  -4   2      831.09      855.26     12.42 o 
  -3  -4   2     1552.52     1599.83     19.41 o 
  -2  -4   2      838.70      867.82     10.67 o 
  -1  -4   2      123.80      116.06      2.79 o 
   0  -4   2     1120.49     1142.39      9.81 o 
   1  -4   2      212.89      261.18      3.82 o 
   2  -4   2       45.73       40.38      1.79 o 
   3  -4   2       16.15       10.70      1.38 o 
   4  -4   2       67.75       80.77      3.61 o 
   5  -4   2       68.46       75.59      3.81 o 
   6  -4   2       41.27       44.71      3.46 o 
   7  -4   2        3.60        1.50      1.92 o 
   8  -4   2       48.33       56.35      4.94 o 
  -8  -3   2       40.05       43.45      4.64 o 
  -7  -3   2      125.97      135.05      7.03 o 
  -6  -3   2      130.60      123.69      6.20 o 
  -5  -3   2      200.39      211.63      4.20 o 
  -4  -3   2        8.40        6.46      1.00 o 
  -3  -3   2     1786.98     1804.18     21.74 o 
  -2  -3   2       15.55       24.34      1.24 o 
  -1  -3   2      301.76      295.81      3.53 o 
   0  -3   2     1146.16     1095.69      8.20 o 
   1  -3   2     1875.00     2009.99     14.76 o 
   2  -3   2       13.66       16.04      1.11 o 
   3  -3   2      346.91      404.29      9.27 o 
   4  -3   2       14.21       18.55      1.86 o 
   5  -3   2        7.51        3.57      1.42 o 
   6  -3   2      104.91       96.86      5.22 o 
   7  -3   2      133.47      129.96      7.50 o 
   8  -3   2      247.49      243.38      9.51 o 
  -8  -2   2        0.83       -2.15      2.15 o 
  -7  -2   2      298.46      305.45      9.18 o 
  -6  -2   2      100.47      100.01      6.00 o 
  -5  -2   2      108.30      121.18      3.40 o 
  -4  -2   2      132.31      125.23      2.83 o 
  -3  -2   2      627.13      624.15      7.00 o 
  -2  -2   2      143.64      145.20      2.68 o 
  -1  -2   2     1864.18     1767.97     14.04 o 
   0  -2   2     1435.51     1392.74     10.21 o 
   1  -2   2       30.64       37.91      1.08 o 
   2  -2   2     2580.87     2705.02     20.14 o 
   3  -2   2        0.34        1.13      0.74 o 
   4  -2   2      261.48      254.28      5.45 o 
   5  -2   2        6.51        6.12      1.44 o 
   6  -2   2      165.37      174.89      6.30 o 
   7  -2   2        2.60        2.67      1.83 o 
   8  -2   2      271.22      260.41     10.50 o 
   9  -2   2        1.25       -1.74      4.18 o 
  -8  -1   2        9.17        7.01      2.85 o 
  -7  -1   2      291.46      291.92      8.99 o 
  -6  -1   2        2.44        3.36      1.41 o 
  -5  -1   2       19.69       22.27      1.76 o 
  -4  -1   2        0.60        0.97      0.69 o 
  -3  -1   2      488.42      469.03      6.34 o 
  -2  -1   2      144.03      139.40      2.33 o 
  -1  -1   2     2176.62     2090.23     19.34 o 
   0  -1   2     4644.03     4425.27     37.00 o 
   1  -1   2       46.95       57.81      1.12 o 
   2  -1   2      513.42      534.10      5.36 o 
   3  -1   2        1.30        0.09      0.50 o 
   4  -1   2        3.78        3.08      1.26 o 
   5  -1   2      186.14      175.32      5.16 o 
   6  -1   2       33.12       32.29      2.96 o 
   7  -1   2       22.34       19.97      2.68 o 
   8  -1   2       33.94       42.04      4.48 o 
   9  -1   2        0.77        1.49      3.49 o 
  -8   0   2       34.33       30.60      4.08 o 
  -7   0   2       11.27        8.46      2.47 o 
  -6   0   2      367.46      350.48      7.46 o 
  -5   0   2       17.13       17.37      1.73 o 
  -4   0   2      366.10      340.22      5.33 o 
  -3   0   2      317.43      324.87      4.04 o 
  -2   0   2      409.10      391.25      9.01 o 
  -1   0   2      489.70      461.83      4.48 o 
   0   0   2      306.30      305.86      3.52 o 
   1   0   2       23.42       26.23      1.09 o 
   2   0   2     1943.48     1879.50     15.59 o 
   3   0   2      891.43      890.15      8.83 o 
   4   0   2     1534.75     1576.71     19.74 o 
   5   0   2       55.16       41.56      2.87 o 
   6   0   2      156.86      161.85      5.78 o 
   7   0   2      463.02      470.18     12.92 o 
   8   0   2       19.46       19.36      4.74 o 
   9   0   2        9.52        3.04      4.06 o 
  -8   1   2       77.14       70.46      6.47 o 
  -7   1   2      225.41      234.07      7.92 o 
  -6   1   2      622.66      624.17      9.37 o 
  -5   1   2       61.16       65.10      2.69 o 
  -4   1   2       13.35        9.91      1.12 o 
  -3   1   2       94.56       98.31      2.25 o 
  -2   1   2      193.01      174.70      3.28 o 
  -1   1   2     1076.54      997.30      8.52 o 
   0   1   2     1199.92     1170.89     11.13 o 
   1   1   2      654.59      640.55      5.61 o 
   2   1   2     7039.26     6865.85     55.86 o 
   3   1   2      318.51      318.55      4.53 o 
   4   1   2     2342.45     2458.36     33.78 o 
   5   1   2       55.72       60.98      3.72 o 
   6   1   2       28.20       25.62      2.83 o 
   7   1   2        1.55        1.26      1.55 o 
   8   1   2        5.68        4.23      2.29 o 
   9   1   2        0.82        2.15      4.30 o 
  -8   2   2      133.89      130.26      8.60 o 
  -7   2   2      306.26      324.39      8.48 o 
  -6   2   2      107.16      107.15      4.63 o 
  -5   2   2      116.01      113.06      5.04 o 
  -4   2   2     1816.28     1836.04     17.81 o 
  -3   2   2      201.47      174.29      3.27 o 
  -2   2   2      240.28      241.86      3.41 o 
  -1   2   2      111.26      105.07      1.53 o 
   0   2   2        0.33        0.58      0.34 o 
   1   2   2       26.71       17.12      0.97 o 
   2   2   2      407.48      398.03      5.02 o 
   3   2   2     2636.46     2806.33     31.30 o 
   4   2   2      921.97      903.33     14.41 o 
   5   2   2      107.03      100.62      5.36 o 
   6   2   2     2042.71     2063.76     29.75 o 
   7   2   2        1.31       -1.20      1.46 o 
   8   2   2       26.72       19.01      4.04 o 
   9   2   2        3.34        2.67      5.69 o 
  -8   3   2       82.40       66.06      8.48 o 
  -7   3   2      713.50      728.63     13.79 o 
  -6   3   2        1.37        1.32      1.40 o 
  -5   3   2       42.05       35.40      2.52 o 
  -4   3   2      118.92      126.68      3.82 o 
  -3   3   2      126.34      140.09      3.09 o 
  -2   3   2       16.61       13.83      1.10 o 
  -1   3   2      103.49       76.21      1.55 o 
   0   3   2      128.86      147.01      2.45 o 
   1   3   2     1327.21     1307.35     12.82 o 
   2   3   2      135.55      145.87      3.16 o 
   3   3   2     1293.66     1294.43     14.11 o 
   4   3   2      214.98      215.79      8.12 o 
   5   3   2       51.77       60.76      2.57 o 
   6   3   2        3.36        3.85      1.52 o 
   7   3   2      277.01      292.99      8.49 o 
   8   3   2        9.75        5.87      2.90 o 
  -8   4   2        0.71        1.47      6.47 o 
  -7   4   2      209.19      221.96      8.19 o 
  -6   4   2       10.93        7.18      1.59 o 
  -5   4   2      547.50      557.93     11.08 o 
  -4   4   2       16.90       16.68      1.53 o 
  -3   4   2       17.76       25.12      1.75 o 
  -2   4   2     2039.11     2182.15     22.98 o 
  -1   4   2      107.76      122.37      3.11 o 
   0   4   2       13.56       21.64      1.42 o 
   1   4   2      178.01      154.66      4.66 o 
   2   4   2     1176.07     1142.24     13.03 o 
   3   4   2      171.40      173.60      5.12 o 
   4   4   2       76.44       74.01      3.77 o 
   5   4   2       12.27       10.49      1.86 o 
   6   4   2       11.08       16.10      2.22 o 
   7   4   2        9.16       10.34      2.46 o 
   8   4   2        6.62        4.32      3.74 o 
  -7   5   2       32.12       31.69      5.46 o 
  -6   5   2        3.70        5.01      1.79 o 
  -5   5   2      147.06      147.75      4.51 o 
  -4   5   2      634.24      617.15      9.44 o 
  -3   5   2        6.19        5.81      1.17 o 
  -2   5   2      621.30      650.81      8.96 o 
  -1   5   2        8.85        8.66      1.17 o 
   0   5   2      291.05      322.10      6.02 o 
   1   5   2       29.91       33.86      2.40 o 
   2   5   2       52.24       49.83      3.39 o 
   3   5   2      129.69      142.23      3.81 o 
   4   5   2      232.68      231.24      6.68 o 
   5   5   2        7.85        5.85      1.73 o 
   6   5   2      197.47      186.16      8.72 o 
   7   5   2       15.91       10.44      2.84 o 
   8   5   2       19.07       19.99      5.36 o 
  -7   6   2       77.48       85.89      8.37 o 
  -6   6   2       17.30       17.77      2.67 o 
  -5   6   2       10.31        9.14      1.96 o 
  -4   6   2       17.91       15.74      1.89 o 
  -3   6   2       58.70       54.38      3.51 o 
  -2   6   2       62.04       66.73      3.15 o 
  -1   6   2      971.49      999.44     11.58 o 
   0   6   2     1568.73     1668.66     19.92 o 
   1   6   2      133.25      121.98      4.21 o 
   2   6   2      460.32      477.95     10.18 o 
   3   6   2       79.92       76.60      4.52 o 
   4   6   2       15.69       19.91      4.44 o 
   5   6   2      226.98      218.19      7.11 o 
   6   6   2      139.35      150.25      9.26 o 
   7   6   2      160.44      143.58     26.42 o 
  -6   7   2        0.04        0.81      2.56 o 
  -5   7   2      188.62      202.10      6.56 o 
  -4   7   2       67.19       72.04      3.92 o 
  -3   7   2        1.96        3.59      1.45 o 
  -2   7   2      385.75      364.41      7.18 o 
  -1   7   2       11.98        7.84      1.51 o 
   0   7   2       90.24       86.42      3.50 o 
   1   7   2      357.22      360.88      8.38 o 
   2   7   2      114.63      103.15      5.76 o 
   3   7   2       60.68       59.07      3.99 o 
   4   7   2        2.00        2.44      1.75 o 
   5   7   2       11.14       14.03      2.70 o 
   6   7   2       72.57       80.31     10.33 o 
   7   7   2       76.81       81.02     12.71 o 
  -5   8   2        1.19        2.54      2.58 o 
  -4   8   2      120.82      132.07      5.59 o 
  -3   8   2        2.77        1.18      1.58 o 
  -2   8   2      106.10      100.24      4.82 o 
  -1   8   2      499.16      482.62     11.53 o 
   0   8   2      198.59      197.07      5.27 o 
   1   8   2      220.16      235.90      7.15 o 
   2   8   2      516.92      532.78     11.04 o 
   3   8   2       23.60       17.74      2.83 o 
   4   8   2       43.96       40.59      4.00 o 
   5   8   2       11.80       22.09      5.20 o 
   6   8   2       13.30       15.24      4.64 o 
  -4   9   2       39.13       35.79      5.51 o 
  -3   9   2      141.19      146.07      6.70 o 
  -2   9   2       20.66       19.67      2.65 o 
  -1   9   2       23.79       22.77      3.35 o 
   0   9   2      101.26       94.23      5.64 o 
   1   9   2      175.02      186.74      8.90 o 
   2   9   2       20.13       17.27      2.70 o 
   3   9   2      317.00      338.33     12.89 o 
   4   9   2       45.41       51.43      7.51 o 
   5   9   2      141.44      146.24     16.47 o 
  -3  10   2       47.73       54.68      6.11 o 
  -2  10   2      327.45      315.24     11.38 o 
  -1  10   2       42.54       42.48      5.17 o 
   0  10   2       47.63       46.63      7.78 o 
   1  10   2       22.79       23.52      6.16 o 
   2  10   2       19.50       15.62      4.52 o 
   3  10   2       48.12       51.02      6.42 o 
  -1 -10   3       17.21       10.85      4.78 o 
   0 -10   3        0.35       -1.67      4.53 o 
   1 -10   3      192.42      189.40     13.59 o 
   2 -10   3       71.53       91.14      8.05 o 
  -4  -9   3       18.10       19.34      7.30 o 
  -3  -9   3       59.59       67.59      6.53 o 
  -2  -9   3      138.80      143.89     11.82 o 
  -1  -9   3       32.00       45.39      4.91 o 
   0  -9   3      112.90      109.73     10.35 o 
   1  -9   3      130.10      114.13      8.22 o 
   2  -9   3       27.79       21.96      4.16 o 
   3  -9   3       23.78       21.69      4.29 o 
   4  -9   3        0.27       -1.73      2.89 o 
  -5  -8   3        0.19        3.57      2.85 o 
  -4  -8   3      126.70      133.56      8.30 o 
  -3  -8   3       17.90       17.31      3.55 o 
  -2  -8   3        7.73        2.03      2.26 o 
  -1  -8   3        6.75        3.36      2.13 o 
   0  -8   3       84.30       78.96      6.32 o 
   1  -8   3      162.10      133.90      6.38 o 
   2  -8   3      335.27      316.79      9.41 o 
   3  -8   3       93.14       99.06      8.10 o 
   4  -8   3        7.82        4.34      2.21 o 
   5  -8   3       57.48       56.40      5.00 o 
  -6  -7   3       63.20       69.71      6.51 o 
  -5  -7   3      161.91      163.70      9.20 o 
  -4  -7   3      188.15      186.73      8.01 o 
  -3  -7   3      160.37      171.22      7.20 o 
  -2  -7   3       11.85        7.79      3.09 o 
  -1  -7   3        4.52        5.17      1.62 o 
   0  -7   3       98.38       98.31      3.90 o 
   1  -7   3      275.52      249.20      5.68 o 
   2  -7   3      298.23      295.07      7.06 o 
   3  -7   3       50.24       53.14      3.77 o 
   4  -7   3       13.56       13.10      2.43 o 
   5  -7   3       50.73       54.34      4.66 o 
   6  -7   3       16.25       18.93      3.64 o 
  -6  -6   3       10.15        5.80      2.87 o 
  -5  -6   3      579.58      555.18     15.30 o 
  -4  -6   3       54.12       45.33      4.28 o 
  -3  -6   3       29.62       25.02      2.73 o 
  -2  -6   3      131.54      118.70      3.76 o 
  -1  -6   3       72.96       73.44      3.58 o 
   0  -6   3      132.36      134.32      4.12 o 
   1  -6   3        0.11        1.61      0.95 o 
   2  -6   3        1.97        2.16      1.22 o 
   3  -6   3      686.00      675.05     10.57 o 
   4  -6   3      569.38      590.73     10.98 o 
   5  -6   3      219.52      211.64      6.79 o 
   6  -6   3        0.55        0.29      1.98 o 
   7  -6   3       49.61       47.78      4.85 o 
  -7  -5   3        0.67        0.30      2.35 o 
  -6  -5   3       35.15       46.56      4.70 o 
  -5  -5   3        0.77       -0.30      1.77 o 
  -4  -5   3        1.08        1.14      1.12 o 
  -3  -5   3      107.14      110.51      3.22 o 
  -2  -5   3       13.95       15.41      1.78 o 
  -1  -5   3       53.24       44.85      3.02 o 
   0  -5   3     1261.31     1270.40     10.89 o 
   1  -5   3      447.28      466.84      6.34 o 
   2  -5   3      956.73      963.32     10.71 o 
   3  -5   3        6.03        4.33      1.15 o 
   4  -5   3        0.11       -0.60      0.98 o 
   5  -5   3       76.05       79.27      7.43 o 
   6  -5   3      185.97      177.87      6.61 o 
   7  -5   3      128.55      137.05      7.42 o 
  -7  -4   3       73.02       77.96      7.26 o 
  -6  -4   3       12.21       12.53      2.58 o 
  -5  -4   3       33.65       37.86      4.64 o 
  -4  -4   3        7.21        8.61      1.20 o 
  -3  -4   3     1236.37     1263.34     13.42 o 
  -2  -4   3      134.99      147.89      2.82 o 
  -1  -4   3       27.90       28.33      1.48 o 
   0  -4   3      874.92      895.01      9.73 o 
   1  -4   3       88.39       83.48      1.87 o 
   2  -4   3      863.47      957.08      9.73 o 
   3  -4   3       69.99       85.92      4.11 o 
   4  -4   3      117.17      122.01      4.56 o 
   5  -4   3       39.23       37.64      2.96 o 
   6  -4   3       84.08       85.64      5.78 o 
   7  -4   3       14.87        9.04      2.48 o 
   8  -4   3      101.83       97.21      9.12 o 
  -8  -3   3        4.18        5.27      3.06 o 
  -7  -3   3       36.98       34.35      6.34 o 
  -6  -3   3      130.66      127.74      7.40 o 
  -5  -3   3        1.30        1.05      1.04 o 
  -4  -3   3      130.65      132.25      3.06 o 
  -3  -3   3       47.81       38.64      2.14 o 
  -2  -3   3      129.57      127.12      2.17 o 
  -1  -3   3      521.96      531.67      6.03 o 
   0  -3   3      166.54      198.04      2.92 o 
   1  -3   3      157.69      146.40      2.37 o 
   2  -3   3      577.03      586.94      8.93 o 
   3  -3   3        0.65        0.99      0.68 o 
   4  -3   3      862.73      923.47     12.03 o 
   5  -3   3        5.59        8.95      1.81 o 
   6  -3   3        7.72        6.11      1.81 o 
   7  -3   3       51.88       48.04      6.97 o 
   8  -3   3      270.47      275.87     13.09 o 
  -8  -2   3      119.94      112.15      7.72 o 
  -7  -2   3        5.17        2.24      2.38 o 
  -6  -2   3        7.48        5.43      1.99 o 
  -5  -2   3       41.31       39.05      2.10 o 
  -4  -2   3       35.07       27.73      2.29 o 
  -3  -2   3      332.24      319.07      4.35 o 
  -2  -2   3      668.40      683.88      9.36 o 
  -1  -2   3     1670.27     1684.78     16.49 o 
   0  -2   3      211.57      209.08      2.60 o 
   1  -2   3      220.73      254.84      3.00 o 
   2  -2   3      117.09      104.73      2.29 o 
   3  -2   3       16.41       24.85      1.50 o 
   4  -2   3       11.79        9.51      1.65 o 
   5  -2   3      131.60      144.34      5.35 o 
   6  -2   3        0.61        0.02      1.31 o 
   7  -2   3        2.91        2.53      1.79 o 
   8  -2   3        0.10       -1.69      2.32 o 
  -8  -1   3       79.94       74.08      5.86 o 
  -7  -1   3      284.34      303.19      9.27 o 
  -6  -1   3       37.77       30.61      3.43 o 
  -5  -1   3       67.49       72.17      2.92 o 
  -4  -1   3      183.03      167.48      3.69 o 
  -3  -1   3      115.20      113.96      3.34 o 
  -2  -1   3      204.44      169.46      5.39 o 
  -1  -1   3       88.62       98.85      2.52 o 
   0  -1   3      476.96      450.05      4.35 o 
   1  -1   3       85.50       71.60      1.37 o 
   2  -1   3       27.23       27.26      1.05 o 
   3  -1   3        1.07        0.86      0.64 o 
   4  -1   3       53.66       43.14      2.72 o 
   5  -1   3       44.63       44.81      3.28 o 
   6  -1   3      347.63      331.02      8.20 o 
   7  -1   3       32.71       29.62      4.28 o 
   8  -1   3        0.00        0.31      2.18 o 
   9  -1   3        6.41        3.98      2.95 o 
  -8   0   3       20.38       24.29      6.05 o 
  -7   0   3        5.77        3.29      2.31 o 
  -6   0   3       34.60       29.10      2.92 o 
  -5   0   3        5.05        4.52      1.17 o 
  -4   0   3       53.58       54.19      2.34 o 
  -3   0   3       11.60        8.31      1.28 o 
  -2   0   3       37.53       39.90      1.20 o 
  -1   0   3     2411.12     2335.26     20.16 o 
   0   0   3     2350.01     2278.12     15.48 o 
   1   0   3      215.95      200.67      2.25 o 
   2   0   3        2.01        1.44      0.45 o 
   3   0   3        7.22        8.46      0.91 o 
   4   0   3      373.77      360.12      7.03 o 
   5   0   3      361.86      363.68      8.76 o 
   6   0   3       32.30       31.79      3.24 o 
   7   0   3      862.66      864.99     17.43 o 
   8   0   3       25.13       26.96      3.71 o 
   9   0   3       54.17       66.20      7.21 o 
  -8   1   3        9.17        8.15      3.05 o 
  -7   1   3      122.60      121.97      6.02 o 
  -6   1   3       58.38       64.21      3.91 o 
  -5   1   3       56.42       53.22      2.54 o 
  -4   1   3     1206.48     1251.05     13.61 o 
  -3   1   3      320.72      356.36      4.58 o 
  -2   1   3     1162.52     1183.55     11.88 o 
  -1   1   3       55.50       63.28      1.22 o 
   0   1   3     1459.11     1404.74     11.79 o 
   1   1   3       76.46       70.19      1.36 o 
   2   1   3     4877.24     4885.75     38.15 o 
   3   1   3       59.22       49.85      2.13 o 
   4   1   3     1010.23     1019.12     13.95 o 
   5   1   3       37.07       36.29      3.70 o 
   6   1   3      161.77      170.44      5.57 o 
   7   1   3       25.68       28.73      3.73 o 
   8   1   3        8.96        8.56      2.71 o 
   9   1   3       75.35       82.86      8.77 o 
  -8   2   3       44.73       34.65      4.89 o 
  -7   2   3      425.59      419.01     10.87 o 
  -6   2   3        0.12       -0.11      1.34 o 
  -5   2   3       34.51       38.57      2.40 o 
  -4   2   3     1313.87     1347.06     13.88 o 
  -3   2   3      674.24      709.87      8.11 o 
  -2   2   3     2895.73     3035.05     23.34 o 
  -1   2   3      108.93      126.32      2.32 o 
   0   2   3      374.72      353.91      4.60 o 
   1   2   3        2.11        5.69      0.81 o 
   2   2   3      199.93      206.85      3.51 o 
   3   2   3      877.39      923.10     14.22 o 
   4   2   3     1611.83     1545.40     22.21 o 
   5   2   3      136.87      133.40      4.44 o 
   6   2   3     1913.80     1884.60     28.03 o 
   7   2   3       30.75       26.54      3.25 o 
   8   2   3      118.18      106.60      9.08 o 
   9   2   3       44.93       47.50      7.76 o 
  -8   3   3       15.79       13.06      3.72 o 
  -7   3   3       23.91       24.72      3.30 o 
  -6   3   3      246.16      253.60      6.25 o 
  -5   3   3      290.60      284.95      6.19 o 
  -4   3   3       36.83       38.39      2.28 o 
  -3   3   3       31.77       46.65      2.09 o 
  -2   3   3     1143.67     1201.57     10.52 o 
  -1   3   3      577.17      569.51      5.81 o 
   0   3   3     2316.68     2384.67     19.82 o 
   1   3   3      233.62      220.05      4.09 o 
   2   3   3        7.54        4.13      0.92 o 
   3   3   3      281.85      298.27      8.08 o 
   4   3   3      645.60      660.58     12.08 o 
   5   3   3       76.66      100.95      7.27 o 
   6   3   3      142.99      156.55      6.31 o 
   7   3   3      130.04      140.23      8.68 o 
   8   3   3      150.63      138.92      7.44 o 
  -7   4   3       72.11       69.03      6.89 o 
  -6   4   3        6.50        5.72      1.75 o 
  -5   4   3      733.04      743.87     11.54 o 
  -4   4   3      113.11      114.31      3.60 o 
  -3   4   3      106.35       94.84      3.26 o 
  -2   4   3      129.67      116.93      2.83 o 
  -1   4   3      415.57      474.12      6.06 o 
   0   4   3       38.87       52.38      2.50 o 
   1   4   3      852.59      827.59     13.77 o 
   2   4   3        6.07        5.76      1.34 o 
   3   4   3       56.06       44.45      3.11 o 
   4   4   3      114.02      133.14      7.21 o 
   5   4   3        4.12        0.56      1.19 o 
   6   4   3      171.40      182.20      6.16 o 
   7   4   3        2.62        4.21      2.23 o 
   8   4   3       21.39       24.67      4.88 o 
  -7   5   3        0.52       -0.52      3.03 o 
  -6   5   3       34.76       32.49      3.48 o 
  -5   5   3       51.21       53.24      3.70 o 
  -4   5   3      415.28      410.19     10.49 o 
  -3   5   3       56.05       60.97      2.86 o 
  -2   5   3      149.95      141.94      3.59 o 
  -1   5   3        1.37        3.41      0.76 o 
   0   5   3      353.67      350.68      6.28 o 
   1   5   3        7.74        8.47      1.28 o 
   2   5   3      479.24      514.77     10.62 o 
   3   5   3      103.47      113.22      5.13 o 
   4   5   3       84.44       85.35      4.51 o 
   5   5   3       13.09        8.32      2.11 o 
   6   5   3       96.08       94.69      4.48 o 
   7   5   3        0.08       -1.47      1.89 o 
   8   5   3        0.50       -0.96      3.63 o 
  -6   6   3      187.16      216.34     10.15 o 
  -5   6   3      152.18      151.67      5.75 o 
  -4   6   3      652.32      685.13     10.47 o 
  -3   6   3        4.76        3.27      1.23 o 
  -2   6   3        0.68        0.35      1.00 o 
  -1   6   3      287.36      262.46      5.24 o 
   0   6   3      411.91      415.25      7.53 o 
   1   6   3      688.97      705.74     10.73 o 
   2   6   3       35.96       36.72      4.03 o 
   3   6   3      458.01      439.71      8.04 o 
   4   6   3      121.01      122.50      5.76 o 
   5   6   3        0.21       -0.77      1.57 o 
   6   6   3       22.99        9.14      2.79 o 
   7   6   3      274.53      264.79     14.11 o 
  -6   7   3       92.08      100.30      9.14 o 
  -5   7   3       70.01       63.39      7.78 o 
  -4   7   3       23.05       21.20      2.32 o 
  -3   7   3       33.26       36.43      3.05 o 
  -2   7   3       98.90       95.86      3.89 o 
  -1   7   3        6.91        3.28      1.50 o 
   0   7   3       25.20       19.20      2.20 o 
   1   7   3       80.42       76.74      4.46 o 
   2   7   3       29.99       34.45      3.74 o 
   3   7   3       29.31       23.47      2.67 o 
   4   7   3        0.23        1.21      2.38 o 
   5   7   3       66.31       62.63      6.13 o 
   6   7   3        1.85        0.86      3.20 o 
   7   7   3        0.28       -0.48      3.87 o 
  -5   8   3       13.27       10.68      3.66 o 
  -4   8   3        0.07        2.05      2.26 o 
  -3   8   3       36.16       37.28      3.01 o 
  -2   8   3       13.37       10.14      2.21 o 
  -1   8   3       85.65       67.32      4.60 o 
   0   8   3      129.10      131.14      6.20 o 
   1   8   3      177.56      172.34      7.81 o 
   2   8   3      343.76      345.85      8.82 o 
   3   8   3      193.46      210.49      7.02 o 
   4   8   3        0.44        0.19      2.00 o 
   5   8   3      175.97      197.99     11.86 o 
   6   8   3       22.77       14.64      4.99 o 
  -4   9   3       56.60       64.83      6.46 o 
  -3   9   3        5.77        5.05      2.67 o 
  -2   9   3      196.27      195.52      8.20 o 
  -1   9   3       76.07       74.16      5.30 o 
   0   9   3      259.62      267.15      8.27 o 
   1   9   3       48.17       40.25      3.92 o 
   2   9   3       12.07       12.56      2.99 o 
   3   9   3      111.71      109.55      6.75 o 
   4   9   3        1.54        3.50      3.61 o 
   5   9   3        0.45       -0.31      4.22 o 
  -2  10   3       14.85        7.45      3.66 o 
  -1  10   3        3.18        5.97      3.25 o 
   0  10   3        7.41       10.77      3.32 o 
   1  10   3       31.53       35.80      4.47 o 
   2  10   3      177.09      177.66      8.70 o 
   3  10   3       67.53       69.81      7.49 o 
  -3  -9   4       13.61        7.53      4.20 o 
  -2  -9   4      121.09      122.83      8.00 o 
  -1  -9   4      110.82      103.75     16.08 o 
   0  -9   4       51.39       49.40      5.50 o 
   1  -9   4       46.95       35.50      4.99 o 
   2  -9   4       29.31       25.77      4.47 o 
   3  -9   4       30.44       33.30      5.00 o 
  -4  -8   4      192.17      216.26      9.14 o 
  -3  -8   4        1.00        0.12      2.18 o 
  -2  -8   4       25.71       22.63      3.54 o 
  -1  -8   4       33.29       32.84      4.35 o 
   0  -8   4       35.77       35.05      4.79 o 
   1  -8   4        8.57        2.16      2.11 o 
   2  -8   4      105.19       92.64     10.47 o 
   3  -8   4       14.75       12.78      6.39 o 
   4  -8   4       36.76       34.03      5.81 o 
   5  -8   4       67.44       58.36      6.72 o 
  -5  -7   4       23.54       23.75      3.99 o 
  -4  -7   4      235.03      239.76      9.56 o 
  -3  -7   4       73.99       82.82      5.81 o 
  -2  -7   4      154.81      197.89      7.53 o 
  -1  -7   4      269.51      274.31      8.02 o 
   0  -7   4      149.20      149.83      7.66 o 
   1  -7   4       93.78       76.21      4.50 o 
   2  -7   4      238.34      224.56      6.94 o 
   3  -7   4       21.23       15.57      2.37 o 
   4  -7   4      267.57      255.82      7.87 o 
   5  -7   4        9.11        4.42      2.30 o 
   6  -7   4        0.81        2.97      2.71 o 
  -6  -6   4       57.79       51.22      5.98 o 
  -5  -6   4       33.11       38.71      4.87 o 
  -4  -6   4       59.52       62.30      5.57 o 
  -3  -6   4       53.40       54.69      4.89 o 
  -2  -6   4      224.96      224.65      6.85 o 
  -1  -6   4      176.37      166.59      4.56 o 
   0  -6   4      236.73      263.32      5.18 o 
   1  -6   4       24.56       27.23      1.77 o 
   2  -6   4        1.37        1.75      1.17 o 
   3  -6   4      995.23      988.36     13.61 o 
   4  -6   4      580.18      550.42     10.55 o 
   5  -6   4      402.00      420.94     10.36 o 
   6  -6   4       58.42       64.88      5.00 o 
   7  -6   4       49.33       55.19      4.99 o 
  -7  -5   4        5.40        2.64      2.76 o 
  -6  -5   4       78.09       79.17      6.01 o 
  -5  -5   4        7.42        5.45      2.25 o 
  -4  -5   4      265.82      275.68      7.40 o 
  -3  -5   4      194.90      197.74      3.96 o 
  -2  -5   4       89.21       83.47      2.91 o 
  -1  -5   4      264.82      271.58      4.58 o 
   0  -5   4       94.33       96.15      4.70 o 
   1  -5   4       38.51       38.86      1.87 o 
   2  -5   4      359.82      353.70      5.71 o 
   3  -5   4        1.76        1.40      1.08 o 
   4  -5   4        2.52        2.21      1.30 o 
   5  -5   4      240.88      222.21      6.58 o 
   6  -5   4       91.96       84.26      5.43 o 
   7  -5   4       32.13       38.94      4.27 o 
  -7  -4   4      147.20      148.25      7.67 o 
  -6  -4   4       88.04       73.76      5.19 o 
  -5  -4   4       16.58       15.67      2.48 o 
  -4  -4   4      107.65      102.20      2.81 o 
  -3  -4   4      261.18      273.81      4.74 o 
  -2  -4   4       50.09       52.03      2.03 o 
  -1  -4   4      159.68      153.28      3.33 o 
   0  -4   4       52.80       52.59      2.02 o 
   1  -4   4      251.33      260.82      3.55 o 
   2  -4   4       90.26       81.71      2.76 o 
   3  -4   4      101.15      111.21      3.64 o 
   4  -4   4      326.97      334.78      7.20 o 
   5  -4   4       97.62       81.88      5.11 o 
   6  -4   4      229.70      216.06      6.70 o 
   7  -4   4      104.91       96.84      6.55 o 
   8  -4   4        0.15        0.85      2.39 o 
  -7  -3   4       42.44       32.49      3.97 o 
  -6  -3   4      168.20      173.85      6.60 o 
  -5  -3   4       14.56        9.19      1.69 o 
  -4  -3   4      162.20      158.61      3.18 o 
  -3  -3   4       19.90       21.47      1.46 o 
  -2  -3   4      252.54      248.62      4.78 o 
  -1  -3   4     1146.85     1197.25     15.19 o 
   0  -3   4      559.80      620.52      6.80 o 
   1  -3   4      340.36      356.30      7.24 o 
   2  -3   4      440.33      428.37      6.17 o 
   3  -3   4       10.76       11.03      1.20 o 
   4  -3   4      726.97      746.98     14.42 o 
   5  -3   4        4.75        6.76      1.46 o 
   6  -3   4        0.41       -0.07      1.28 o 
   7  -3   4      144.85      143.86      7.86 o 
   8  -3   4        0.08        0.61      2.70 o 
  -8  -2   4      113.07       95.39     14.70 o 
  -7  -2   4      225.16      250.66      8.50 o 
  -6  -2   4       34.56       31.51      3.45 o 
  -5  -2   4      193.35      200.18      5.56 o 
  -4  -2   4       26.30       19.21      1.34 o 
  -3  -2   4      151.38      143.92      4.74 o 
  -2  -2   4       13.63       10.23      1.58 o 
  -1  -2   4      959.87     1014.87     13.84 o 
   0  -2   4      226.28      226.61      3.21 o 
   1  -2   4     1598.01     1690.98     15.53 o 
   2  -2   4       86.15       77.69      2.00 o 
   3  -2   4      789.89      870.97      9.48 o 
   4  -2   4       51.90       60.56      3.16 o 
   5  -2   4        3.24        2.46      1.35 o 
   6  -2   4       33.78       37.65      3.36 o 
   7  -2   4        2.26        0.03      1.73 o 
   8  -2   4        2.92        3.07      2.74 o 
  -8  -1   4        5.66        6.28      3.10 o 
  -7  -1   4      268.18      275.90      8.89 o 
  -6  -1   4       18.19       18.12      2.71 o 
  -5  -1   4      101.09       96.49      3.17 o 
  -4  -1   4      455.66      464.06      6.37 o 
  -3  -1   4       42.35       30.55      1.21 o 
  -2  -1   4      513.19      471.41      7.94 o 
  -1  -1   4      203.72      216.79      4.63 o 
   0  -1   4       85.91       84.03      1.55 o 
   1  -1   4       38.53       55.46      2.11 o 
   2  -1   4        1.36        1.50      0.50 o 
   3  -1   4       23.73       25.71      1.67 o 
   4  -1   4     1013.74      999.04     14.41 o 
   5  -1   4       30.40       29.90      2.68 o 
   6  -1   4      284.36      293.18      7.69 o 
   7  -1   4       26.00       22.34      2.91 o 
   8  -1   4       27.70       28.49      4.00 o 
   9  -1   4       15.19       18.66      5.25 o 
  -8   0   4        9.59       13.73      3.35 o 
  -7   0   4       22.24       25.46      3.64 o 
  -6   0   4      140.41      119.37      7.56 o 
  -5   0   4      167.15      146.16      5.20 o 
  -4   0   4      257.99      261.09      6.46 o 
  -3   0   4      118.92      120.99      2.63 o 
  -2   0   4       13.33        9.74      0.74 o 
  -1   0   4     1857.20     1867.00     15.46 o 
   0   0   4     2737.36     2718.06     18.65 o 
   1   0   4      898.39      903.56      7.78 o 
   2   0   4        1.54        1.19      0.50 o 
   3   0   4        4.87        1.41      0.71 o 
   4   0   4        6.88       10.30      1.34 o 
   5   0   4       64.20       71.24      3.90 o 
   6   0   4       65.45       62.06      6.62 o 
   7   0   4      263.75      258.19     10.47 o 
   8   0   4        7.11        8.95      2.75 o 
   9   0   4       63.44       68.82      6.05 o 
  -8   1   4       74.13       70.23      6.05 o 
  -7   1   4      101.91       96.93      5.53 o 
  -6   1   4        1.64        1.69      1.54 o 
  -5   1   4      147.61      151.71      4.14 o 
  -4   1   4       81.48       82.29      3.09 o 
  -3   1   4        9.24       13.23      1.32 o 
  -2   1   4      726.60      712.93      8.28 o 
  -1   1   4        0.49        0.35      0.43 o 
   0   1   4      601.39      609.07      5.90 o 
   1   1   4      145.30      129.09      2.14 o 
   2   1   4      166.32      193.12      3.07 o 
   3   1   4       55.13       70.51      2.32 o 
   4   1   4      176.75      171.19      8.55 o 
   5   1   4        1.78        1.86      1.06 o 
   6   1   4      635.11      632.20     11.81 o 
   7   1   4       26.31       21.93      2.76 o 
   8   1   4        5.97        5.49      2.45 o 
   9   1   4       87.81       91.18      6.73 o 
  -8   2   4        5.35        2.44      3.07 o 
  -7   2   4       34.09       31.17      3.46 o 
  -6   2   4        0.72       -1.13      1.66 o 
  -5   2   4       12.16        6.91      1.41 o 
  -4   2   4      115.04      108.71      3.00 o 
  -3   2   4       20.72       16.54      1.23 o 
  -2   2   4      100.27       95.45      1.92 o 
  -1   2   4        0.13        0.30      0.52 o 
   0   2   4     1365.24     1379.61     13.15 o 
   1   2   4      917.50      921.33     10.20 o 
   2   2   4      754.51      778.10      9.18 o 
   3   2   4      109.90       98.17      4.96 o 
   4   2   4      195.71      197.91      6.95 o 
   5   2   4       35.64       47.18      5.76 o 
   6   2   4      558.56      561.05     10.64 o 
   7   2   4       74.77       68.48      6.31 o 
   8   2   4       35.11       25.53      3.66 o 
   9   2   4       34.92       40.18      7.29 o 
  -7   3   4       36.40       43.26      4.29 o 
  -6   3   4        1.55        0.76      1.87 o 
  -5   3   4      415.50      407.00      7.61 o 
  -4   3   4       47.51       49.39      2.58 o 
  -3   3   4       77.44       83.48      2.66 o 
  -2   3   4      851.31      834.48      9.18 o 
  -1   3   4      364.88      386.34      5.86 o 
   0   3   4     1942.45     1982.50     19.37 o 
   1   3   4       30.21       25.89      1.90 o 
   2   3   4       36.25       36.25      2.14 o 
   3   3   4      585.98      565.69      9.69 o 
   4   3   4        8.11       12.70      1.94 o 
   5   3   4       69.30       60.39      4.09 o 
   6   3   4      297.17      318.55      7.63 o 
   7   3   4        4.10        3.37      2.01 o 
   8   3   4      615.66      596.26     16.16 o 
  -7   4   4       61.66       66.61      6.09 o 
  -6   4   4       12.52       11.78      2.62 o 
  -5   4   4      644.97      640.87     10.46 o 
  -4   4   4      376.30      381.20      8.29 o 
  -3   4   4      811.40      795.94     11.11 o 
  -2   4   4       33.82       34.99      2.03 o 
  -1   4   4      159.39      170.08      3.60 o 
   0   4   4        4.16        3.79      0.98 o 
   1   4   4      352.75      364.25      8.25 o 
   2   4   4      170.75      156.59      4.15 o 
   3   4   4      543.00      531.76     10.79 o 
   4   4   4       58.44       49.06      3.34 o 
   5   4   4      409.08      408.60      9.07 o 
   6   4   4       24.81       15.49      2.63 o 
   7   4   4       19.13       18.11      3.23 o 
   8   4   4      203.80      199.24     16.66 o 
  -7   5   4        0.77        0.11      3.92 o 
  -6   5   4       68.60       76.14      6.52 o 
  -5   5   4       19.63       19.15      3.05 o 
  -4   5   4       22.64       20.13      2.14 o 
  -3   5   4      174.14      172.17      4.37 o 
  -2   5   4      289.67      281.74      6.48 o 
  -1   5   4      151.21      156.90      3.95 o 
   0   5   4     1146.04     1176.52     15.63 o 
   1   5   4       14.41       11.93      1.47 o 
   2   5   4      316.08      314.24      8.16 o 
   3   5   4      140.95      135.70      5.65 o 
   4   5   4      333.41      348.16      9.00 o 
   5   5   4      435.51      473.19     11.17 o 
   6   5   4       21.96       26.11      3.04 o 
   7   5   4        0.97        0.41      1.76 o 
   8   5   4       36.18       32.65      6.54 o 
  -6   6   4      326.19      378.67     19.56 o 
  -5   6   4      355.34      344.67      9.01 o 
  -4   6   4      431.63      429.73      8.33 o 
  -3   6   4       56.85       65.08      2.93 o 
  -2   6   4       29.69       25.23      2.78 o 
  -1   6   4        2.53        1.30      0.93 o 
   0   6   4      227.11      231.35      5.93 o 
   1   6   4      140.00      139.93      4.38 o 
   2   6   4        7.33        6.40      2.22 o 
   3   6   4      181.31      183.56      6.53 o 
   4   6   4       65.29       69.86      4.74 o 
   5   6   4       11.12        8.60      2.29 o 
   6   6   4       22.44       24.01      3.44 o 
   7   6   4       20.64       14.06      6.44 o 
  -5   7   4       57.64       63.14      7.63 o 
  -4   7   4       56.34       58.47      4.43 o 
  -3   7   4       46.45       46.21      2.81 o 
  -2   7   4      125.94      118.39      4.97 o 
  -1   7   4       69.78       54.08      3.21 o 
   0   7   4        8.73        5.45      1.62 o 
   1   7   4      195.16      181.02      6.25 o 
   2   7   4      628.61      647.08     12.17 o 
   3   7   4       62.33       61.45      4.07 o 
   4   7   4      116.43      118.66      6.53 o 
   5   7   4       53.56       58.59      4.76 o 
   6   7   4       10.07        5.45      2.60 o 
   7   7   4        0.62       -1.24      3.90 o 
  -5   8   4       33.26       34.21      6.84 o 
  -4   8   4       76.25       87.10      6.78 o 
  -3   8   4      308.81      325.18      9.15 o 
  -2   8   4      154.42      134.49      6.28 o 
  -1   8   4       94.50       96.18      5.44 o 
   0   8   4       11.79       10.10      2.49 o 
   1   8   4      141.73      136.21      6.35 o 
   2   8   4        6.27        4.47      2.06 o 
   3   8   4      445.97      447.30     10.37 o 
   4   8   4        5.72       10.37      3.47 o 
   5   8   4      272.94      295.32      9.78 o 
   6   8   4        0.43       -0.66      3.58 o 
  -3   9   4        3.69        2.31      2.94 o 
  -2   9   4      179.47      179.81     13.87 o 
  -1   9   4      148.45      130.40      6.73 o 
   0   9   4       34.27       38.44      3.98 o 
   1   9   4        5.90        1.42      2.28 o 
   2   9   4       42.02       42.20      4.69 o 
   3   9   4       11.43        3.74      2.47 o 
   4   9   4       84.21       89.14      7.43 o 
   5   9   4       11.75       12.39      5.73 o 
  -2  10   4        9.35        7.10      3.51 o 
  -1  10   4       58.59       64.00      6.27 o 
   0  10   4       13.22       16.01      3.81 o 
   1  10   4       59.67       71.04      6.21 o 
   2  10   4       67.62       72.57      6.41 o 
   3  10   4       77.82       91.54      8.63 o 
  -2  -9   5       97.96      102.62      7.50 o 
  -1  -9   5       67.44       70.30      7.52 o 
   0  -9   5        8.69        6.11      3.20 o 
   1  -9   5        0.21        1.16      2.61 o 
   2  -9   5       98.36       99.90      8.12 o 
   3  -9   5       92.42       99.32     10.85 o 
  -4  -8   5        8.40       17.80      7.18 o 
  -3  -8   5      330.88      341.44     11.00 o 
  -2  -8   5       50.23       57.48      5.33 o 
  -1  -8   5      166.72      170.72     14.37 o 
   0  -8   5        5.18        0.80      2.13 o 
   1  -8   5       82.36       87.43      6.80 o 
   2  -8   5        2.57       -1.07      2.34 o 
   3  -8   5        0.07        0.99      2.48 o 
   4  -8   5       19.26       17.94      3.88 o 
  -5  -7   5       41.24       38.06      6.24 o 
  -4  -7   5      161.55      173.93     11.14 o 
  -3  -7   5        1.42        0.56      2.01 o 
  -2  -7   5      108.83      128.40      6.31 o 
  -1  -7   5        2.49        3.15      1.88 o 
   0  -7   5        6.17        9.52      2.47 o 
   1  -7   5        1.82        1.80      1.68 o 
   2  -7   5        9.84        9.99      2.51 o 
   3  -7   5       43.59       34.26      4.46 o 
   4  -7   5      390.93      385.67     17.30 o 
   5  -7   5       53.93       35.64      5.19 o 
   6  -7   5       48.21       34.50      7.94 o 
  -5  -6   5       15.82       13.19      3.14 o 
  -4  -6   5       72.60       69.97      5.10 o 
  -3  -6   5       54.09       44.45      3.98 o 
  -2  -6   5      188.68      189.91      6.64 o 
  -1  -6   5      425.11      434.41      9.10 o 
   0  -6   5      199.39      205.94      6.55 o 
   1  -6   5       60.76       61.27      3.19 o 
   2  -6   5        2.68        3.27      1.54 o 
   3  -6   5      200.97      200.94      5.74 o 
   4  -6   5        1.49        0.33      1.45 o 
   5  -6   5      514.56      489.18     11.31 o 
   6  -6   5       47.92       38.79      8.06 o 
  -6  -5   5        1.83        2.69      2.61 o 
  -5  -5   5       33.21       36.52      3.88 o 
  -4  -5   5       22.50       26.99      4.80 o 
  -3  -5   5      339.97      328.58      6.48 o 
  -2  -5   5      119.04      113.61      3.02 o 
  -1  -5   5       64.74       56.64      2.28 o 
   0  -5   5        7.15        8.51      1.19 o 
   1  -5   5       79.16       81.05      3.13 o 
   2  -5   5       57.44       51.73      2.71 o 
   3  -5   5      144.52      151.17      4.37 o 
   4  -5   5       21.45       19.91      2.30 o 
   5  -5   5      162.54      151.93      6.70 o 
   6  -5   5       60.74       59.90      5.14 o 
   7  -5   5      203.88      189.95      8.36 o 
  -7  -4   5        2.53        5.97      5.42 o 
  -6  -4   5      186.45      188.16     11.92 o 
  -5  -4   5        6.79        5.06      1.99 o 
  -4  -4   5      114.45      109.55      3.55 o 
  -3  -4   5      119.34      123.15      3.07 o 
  -2  -4   5       88.31       79.88      3.11 o 
  -1  -4   5       49.82       43.65      1.81 o 
   0  -4   5        7.09        6.39      0.91 o 
   1  -4   5      167.70      149.28      5.68 o 
   2  -4   5      140.74      154.15      3.75 o 
   3  -4   5      185.52      182.99      4.58 o 
   4  -4   5      658.59      669.10     10.28 o 
   5  -4   5       44.19       37.03      3.13 o 
   6  -4   5        0.66        1.48      1.73 o 
   7  -4   5      208.89      206.72      7.99 o 
   8  -4   5        3.17        4.42      5.75 o 
  -7  -3   5        0.18       -0.51      2.32 o 
  -6  -3   5      121.31      118.24      8.41 o 
  -5  -3   5        0.98        0.82      1.47 o 
  -4  -3   5      269.49      274.66      5.07 o 
  -3  -3   5      168.66      168.83      4.58 o 
  -2  -3   5      703.33      686.50     15.40 o 
  -1  -3   5      737.59      769.48     10.74 o 
   0  -3   5     1374.92     1357.71     12.43 o 
   1  -3   5      202.02      201.43      4.55 o 
   2  -3   5       97.78       98.20      2.94 o 
   3  -3   5       11.86       13.06      1.39 o 
   4  -3   5      330.24      317.55      6.31 o 
   5  -3   5       45.43       44.34      2.97 o 
   6  -3   5      167.01      169.40      7.51 o 
   7  -3   5       20.30       12.98      3.22 o 
   8  -3   5       19.92       27.92      3.74 o 
  -7  -2   5     1211.80     1254.60     22.26 o 
  -6  -2   5      101.54       93.51      5.48 o 
  -5  -2   5      284.32      310.27      7.80 o 
  -4  -2   5       42.58       41.35      2.69 o 
  -3  -2   5        1.28        0.45      0.78 o 
  -2  -2   5       19.63       13.00      2.19 o 
  -1  -2   5      494.06      507.97      8.86 o 
   0  -2   5      200.00      191.26      2.91 o 
   1  -2   5     1134.46     1219.38     12.03 o 
   2  -2   5      208.23      235.73      3.43 o 
   3  -2   5     1474.55     1485.26     14.35 o 
   4  -2   5        2.17        1.65      0.99 o 
   5  -2   5       70.06       72.96      3.92 o 
   6  -2   5      356.35      361.55      8.94 o 
   7  -2   5       47.58       43.67      5.34 o 
   8  -2   5       35.28       36.57      7.47 o 
  -7  -1   5       88.71       85.44      5.89 o 
  -6  -1   5       19.61       19.44      2.92 o 
  -5  -1   5      342.62      329.31      7.28 o 
  -4  -1   5        0.93        1.13      0.91 o 
  -3  -1   5      162.46      156.06      5.98 o 
  -2  -1   5        1.08        0.31      0.88 o 
  -1  -1   5       24.33       33.28      2.47 o 
   0  -1   5     1386.89     1335.78     11.71 o 
   1  -1   5     1387.76     1410.06     13.24 o 
   2  -1   5       59.28       59.72      1.88 o 
   3  -1   5       61.47       61.63      2.38 o 
   4  -1   5      530.14      513.99      8.32 o 
   5  -1   5      299.66      288.76      7.18 o 
   6  -1   5       83.98       67.07      4.31 o 
   7  -1   5       25.93       24.98      3.13 o 
   8  -1   5       16.35       15.52      3.32 o 
  -7   0   5       49.36       56.23      4.95 o 
  -6   0   5        8.84        9.54      2.37 o 
  -5   0   5      813.14      835.51     15.24 o 
  -4   0   5      102.68       95.48      2.89 o 
  -3   0   5      377.31      362.54      6.47 o 
  -2   0   5        9.35        4.61      0.72 o 
  -1   0   5      233.52      238.85      3.29 o 
   0   0   5      479.09      548.79      5.06 o 
   1   0   5      974.42     1048.23      8.51 o 
   2   0   5        2.77        1.89      0.56 o 
   3   0   5      673.90      694.96      8.96 o 
   4   0   5       17.97       17.82      1.90 o 
   5   0   5       64.00       68.52      3.54 o 
   6   0   5       49.97       59.90      4.10 o 
   7   0   5      140.46      126.90      6.25 o 
   8   0   5       56.91       73.72      5.85 o 
  -7   1   5      137.89      137.75      6.67 o 
  -6   1   5       57.87       61.32      4.22 o 
  -5   1   5       18.81       16.81      3.20 o 
  -4   1   5      137.54      153.05      4.19 o 
  -3   1   5       42.85       43.08      1.98 o 
  -2   1   5       76.25       81.62      2.19 o 
  -1   1   5      327.66      317.95      4.55 o 
   0   1   5       56.87       73.91      1.67 o 
   1   1   5      240.46      243.65      3.25 o 
   2   1   5       60.46       42.19      2.31 o 
   3   1   5      139.39      132.92      3.27 o 
   4   1   5       30.92       35.98      3.59 o 
   5   1   5       94.58       90.06      4.64 o 
   6   1   5     1380.21     1390.89     20.35 o 
   7   1   5       14.15        9.33      2.26 o 
   8   1   5      130.86      153.89      8.19 o 
  -7   2   5       24.84       22.00      5.58 o 
  -6   2   5        0.75        1.51      1.73 o 
  -5   2   5       27.23       18.03      2.27 o 
  -4   2   5        0.14       -0.26      0.91 o 
  -3   2   5      141.41      123.65      3.04 o 
  -2   2   5      156.04      175.90      4.14 o 
  -1   2   5        1.52        0.54      0.58 o 
   0   2   5     1393.86     1419.21     12.77 o 
   1   2   5       30.52       36.26      1.91 o 
   2   2   5      408.59      458.36      5.40 o 
   3   2   5      862.82      848.54     11.51 o 
   4   2   5      224.78      222.65      4.85 o 
   5   2   5       27.54       25.79      2.09 o 
   6   2   5        0.33        0.25      1.23 o 
   7   2   5      286.77      276.96      8.44 o 
   8   2   5      406.44      383.13     12.67 o 
  -7   3   5       17.66       16.45      3.51 o 
  -6   3   5       44.76       55.25      4.48 o 
  -5   3   5      264.65      262.14      7.52 o 
  -4   3   5       87.70       86.46      3.33 o 
  -3   3   5        0.08       -0.06      0.81 o 
  -2   3   5      523.37      512.78      8.00 o 
  -1   3   5      342.20      366.29      5.97 o 
   0   3   5      955.90      974.13     11.55 o 
   1   3   5        4.83        6.85      1.04 o 
   2   3   5      436.91      434.87      7.68 o 
   3   3   5      151.53      169.91      4.95 o 
   4   3   5        0.42        0.88      1.09 o 
   5   3   5        3.35        0.80      1.47 o 
   6   3   5       93.42       95.66      6.29 o 
   7   3   5      164.41      168.31      6.44 o 
   8   3   5      791.45      816.62     17.82 o 
  -7   4   5        2.01        2.90      3.56 o 
  -6   4   5        0.63       -0.62      2.28 o 
  -5   4   5       96.56      100.53      5.41 o 
  -4   4   5      228.21      237.10      7.88 o 
  -3   4   5      591.82      563.20      8.95 o 
  -2   4   5       35.91       34.63      2.70 o 
  -1   4   5      397.96      373.79      8.15 o 
   0   4   5       49.81       52.50      2.36 o 
   1   4   5      219.77      214.01      6.85 o 
   2   4   5     1216.18     1229.45     18.39 o 
   3   4   5       36.10       29.80      4.34 o 
   4   4   5       87.94       85.79      4.42 o 
   5   4   5      182.65      203.50      6.41 o 
   6   4   5       16.66       16.33      2.93 o 
   7   4   5       14.34       10.65      2.34 o 
   8   4   5        4.77        7.00      2.98 o 
  -6   5   5       24.04       22.36      5.18 o 
  -5   5   5       32.62       31.18      5.66 o 
  -4   5   5      111.24      120.62      5.07 o 
  -3   5   5      549.66      547.64     10.04 o 
  -2   5   5       84.17       88.99      3.31 o 
  -1   5   5      252.04      222.52      4.85 o 
   0   5   5      428.77      408.57      7.86 o 
   1   5   5      105.24       95.84      3.46 o 
   2   5   5       44.46       45.54      3.01 o 
   3   5   5      359.33      353.65      9.13 o 
   4   5   5       25.95       27.26      4.07 o 
   5   5   5       29.38       27.06      3.20 o 
   6   5   5       18.85        7.51      3.07 o 
   7   5   5       61.14       58.37      4.46 o 
   8   5   5        1.31        1.89      3.16 o 
  -6   6   5       92.70      114.31     11.14 o 
  -5   6   5      142.08      133.06     11.23 o 
  -4   6   5        0.06       -1.47      1.68 o 
  -3   6   5      166.65      142.88      5.41 o 
  -2   6   5       65.19       47.80      3.31 o 
  -1   6   5      465.49      480.19      8.19 o 
   0   6   5      114.03      101.91      3.57 o 
   1   6   5      151.21      156.02      5.19 o 
   2   6   5       84.89       96.93      4.93 o 
   3   6   5      126.95      120.05      6.11 o 
   4   6   5      117.35      108.92      6.13 o 
   5   6   5       87.31       83.11      5.67 o 
   6   6   5       17.32       15.31      3.01 o 
   7   6   5      115.69      114.53      7.16 o 
  -5   7   5        3.69        1.10      4.00 o 
  -4   7   5      160.33      206.74      9.38 o 
  -3   7   5      132.23      143.20      6.10 o 
  -2   7   5      259.92      272.96      7.41 o 
  -1   7   5       10.87        8.82      2.03 o 
   0   7   5       16.84       14.98      2.21 o 
   1   7   5      144.68      137.62      6.53 o 
   2   7   5     1453.78     1467.23     21.36 o 
   3   7   5       66.08       61.41      5.29 o 
   4   7   5      245.58      247.24      8.37 o 
   5   7   5       30.53       34.68      4.02 o 
   6   7   5       57.37       49.71      4.81 o 
  -4   8   5       92.73      100.10      9.89 o 
  -3   8   5       66.47       77.08      6.26 o 
  -2   8   5        0.01        0.21      2.43 o 
  -1   8   5      539.64      532.13     11.42 o 
   0   8   5        6.30        8.28      2.18 o 
   1   8   5        0.65        0.38      1.81 o 
   2   8   5      157.50      153.18      7.02 o 
   3   8   5      464.19      475.73     11.05 o 
   4   8   5      225.76      228.25      9.00 o 
   5   8   5       92.34       83.58     10.50 o 
   6   8   5       16.09       12.33      4.46 o 
  -3   9   5        5.31        1.55      3.11 o 
  -2   9   5        1.70        4.76      3.07 o 
  -1   9   5        9.89        8.07      3.17 o 
   0   9   5       35.14       27.60      4.23 o 
   1   9   5       60.57       59.59      5.82 o 
   2   9   5       21.82       18.95      3.11 o 
   3   9   5      146.51      149.70      8.43 o 
   4   9   5      206.99      245.77     11.02 o 
  -1  10   5        2.16        2.31      3.38 o 
   0  10   5       47.91       49.42      5.85 o 
   1  10   5       23.20       25.64      4.64 o 
   2  10   5       80.78       93.40      7.12 o 
   0  -9   6        2.02        0.33      5.64 o 
   1  -9   6       33.13       26.64      8.95 o 
  -3  -8   6       25.78       33.26      5.71 o 
  -2  -8   6        0.32       -0.56      2.56 o 
  -1  -8   6       39.98       43.37      5.69 o 
   0  -8   6        4.80        2.57      2.45 o 
   1  -8   6      323.17      310.31     11.32 o 
   2  -8   6       15.51       18.96      3.66 o 
   3  -8   6      360.35      365.90     13.16 o 
   4  -8   6       14.88        8.92      3.48 o 
  -4  -7   6      106.80      102.00      6.32 o 
  -3  -7   6       65.73       64.85      5.07 o 
  -2  -7   6      239.78      250.01      8.46 o 
  -1  -7   6       24.47       22.26      3.47 o 
   0  -7   6       49.54       55.27      4.91 o 
   1  -7   6       27.33       22.14      3.50 o 
   2  -7   6       11.23       10.81      2.92 o 
   3  -7   6       16.62       21.78      3.71 o 
   4  -7   6      221.47      235.19     10.31 o 
   5  -7   6        2.54        3.94      3.40 o 
  -5  -6   6        7.83       13.45      6.03 o 
  -4  -6   6       58.44       65.52      6.19 o 
  -3  -6   6      228.21      213.61      7.03 o 
  -2  -6   6      288.42      291.41      8.28 o 
  -1  -6   6      106.83      115.85      5.77 o 
   0  -6   6      323.60      322.29     12.67 o 
   1  -6   6       36.10       37.39      3.47 o 
   2  -6   6       11.20        9.91      3.64 o 
   3  -6   6        0.07       -0.79      1.63 o 
   4  -6   6        0.05        0.67      2.18 o 
   5  -6   6        0.36        2.99      2.79 o 
   6  -6   6       33.94       31.94      4.87 o 
  -5  -5   6        8.19        8.75      2.56 o 
  -4  -5   6      136.42      134.00      6.43 o 
  -3  -5   6      159.24      142.24      7.68 o 
  -2  -5   6       62.26       63.79      3.82 o 
  -1  -5   6      349.84      312.08      5.71 o 
   0  -5   6       90.50       87.05      2.86 o 
   1  -5   6      141.02      138.86      5.92 o 
   2  -5   6      220.01      231.89      5.38 o 
   3  -5   6      108.72      114.35      9.54 o 
   4  -5   6       31.85       24.72      2.54 o 
   5  -5   6      180.39      178.39      7.41 o 
   6  -5   6      165.83      158.49      8.53 o 
   7  -5   6      213.33      227.58      9.94 o 
  -6  -4   6       30.85       26.50      3.35 o 
  -5  -4   6      119.32      116.05      6.08 o 
  -4  -4   6      102.69      118.14      5.73 o 
  -3  -4   6      313.10      298.03     12.33 o 
  -2  -4   6       17.11       17.08      3.66 o 
  -1  -4   6       94.34       80.16      4.77 o 
   0  -4   6      152.92      150.25      3.08 o 
   1  -4   6      422.49      380.63      6.19 o 
   2  -4   6      160.84      159.22      3.86 o 
   3  -4   6       55.68       55.12      4.01 o 
   4  -4   6      244.56      249.04      6.65 o 
   5  -4   6       84.59       87.75      4.79 o 
   6  -4   6        3.88        3.74      1.94 o 
   7  -4   6      169.00      159.09      7.68 o 
  -6  -3   6       40.64       38.82      3.81 o 
  -5  -3   6       46.26       44.64      3.08 o 
  -4  -3   6       49.16       56.66      5.30 o 
  -3  -3   6        2.28        0.13      1.96 o 
  -2  -3   6      140.94      132.67      9.18 o 
  -1  -3   6      196.22      185.94      8.42 o 
   0  -3   6       36.06       31.46      1.50 o 
   1  -3   6       57.04       61.09      1.97 o 
   2  -3   6       28.07       27.49      1.79 o 
   3  -3   6       29.69       29.88      1.97 o 
   4  -3   6      202.53      207.10      5.12 o 
   5  -3   6       13.43       11.74      1.90 o 
   6  -3   6      310.82      312.67      7.96 o 
   7  -3   6       22.83       19.06      3.02 o 
   8  -3   6      162.81      158.97     11.61 o 
  -7  -2   6      254.96      273.66      9.25 o 
  -6  -2   6        0.19       -1.19      1.90 o 
  -5  -2   6      140.04      148.21      6.06 o 
  -4  -2   6        7.09        4.91      1.13 o 
  -3  -2   6      274.13      269.62      8.97 o 
  -2  -2   6      115.51      111.78      6.86 o 
  -1  -2   6      589.25      588.64     12.98 o 
   0  -2   6       27.99       33.05      1.84 o 
   1  -2   6      496.65      540.61      6.52 o 
   2  -2   6      344.04      342.90      4.72 o 
   3  -2   6       77.32       79.94      2.60 o 
   4  -2   6      128.19      126.15      4.11 o 
   5  -2   6        7.54        5.78      1.58 o 
   6  -2   6      770.66      778.84     14.69 o 
   7  -2   6        0.01        0.36      2.08 o 
   8  -2   6       38.82       30.24      4.27 o 
  -7  -1   6        0.30        0.90      2.60 o 
  -6  -1   6       63.27       64.78      5.01 o 
  -5  -1   6      518.47      538.39     11.19 o 
  -4  -1   6       61.15       54.02      2.42 o 
  -3  -1   6      358.67      335.56      6.00 o 
  -2  -1   6       12.16       11.32      1.86 o 
  -1  -1   6       19.02       21.80      1.29 o 
   0  -1   6      709.77      651.80      6.24 o 
   1  -1   6      305.55      308.01      4.66 o 
   2  -1   6       46.57       45.76      1.70 o 
   3  -1   6      368.75      397.29      5.68 o 
   4  -1   6      146.46      153.51      3.99 o 
   5  -1   6        1.69        3.51      1.40 o 
   6  -1   6        1.36        2.66      1.74 o 
   7  -1   6       11.81        9.27      2.61 o 
   8  -1   6       94.88       95.74      6.85 o 
  -7   0   6       95.48       89.70      6.34 o 
  -6   0   6       25.24       26.21      3.91 o 
  -5   0   6      289.13      302.19      8.25 o 
  -4   0   6       29.09       27.58      1.75 o 
  -3   0   6      625.88      602.36      7.23 o 
  -2   0   6      119.41      104.16      2.30 o 
  -1   0   6      242.21      235.12      3.45 o 
   0   0   6       16.04       18.23      0.99 o 
   1   0   6      726.43      751.14      8.58 o 
   2   0   6       15.48       20.53      1.29 o 
   3   0   6      673.50      688.08      8.60 o 
   4   0   6      184.86      183.77      5.17 o 
   5   0   6      110.28      117.28      4.34 o 
   6   0   6       27.87       27.51      3.37 o 
   7   0   6       55.32       55.66      4.92 o 
   8   0   6       87.80       94.26      6.63 o 
  -7   1   6       22.97       24.39      3.72 o 
  -6   1   6      162.13      169.40      6.29 o 
  -5   1   6       92.90       79.80      5.06 o 
  -4   1   6       23.79       28.39      1.92 o 
  -3   1   6      108.08      110.68      2.85 o 
  -2   1   6      199.71      185.95      3.19 o 
  -1   1   6      328.69      318.59      4.80 o 
   0   1   6      816.28      814.14      8.28 o 
   1   1   6      324.49      316.09      3.81 o 
   2   1   6      846.16      805.12      9.09 o 
   3   1   6       31.51       27.13      2.01 o 
   4   1   6      170.68      166.29      6.17 o 
   5   1   6      213.96      217.77      6.19 o 
   6   1   6       51.60       50.00      3.52 o 
   7   1   6      276.89      246.74      9.22 o 
   8   1   6        6.78        3.00      2.68 o 
  -7   2   6       53.35       50.01      7.16 o 
  -6   2   6        3.51        4.32      2.26 o 
  -5   2   6      109.41      106.11      5.92 o 
  -4   2   6      193.45      186.54      7.51 o 
  -3   2   6      528.23      510.95      6.71 o 
  -2   2   6      231.43      205.57      8.42 o 
  -1   2   6        1.94        0.68      0.91 o 
   0   2   6      133.73      136.81      4.04 o 
   1   2   6       96.98       88.81      2.74 o 
   2   2   6       10.03       13.19      1.18 o 
   3   2   6      535.67      551.29      9.37 o 
   4   2   6      100.10      104.57      3.88 o 
   5   2   6      431.76      443.65      9.30 o 
   6   2   6      282.40      288.46      7.82 o 
   7   2   6      123.26      123.87      6.39 o 
   8   2   6        6.73        8.57      2.92 o 
  -6   3   6       19.19       22.11      3.53 o 
  -5   3   6       91.15       86.66      4.75 o 
  -4   3   6       43.70       40.02      3.12 o 
  -3   3   6       14.23       13.21      1.97 o 
  -2   3   6        3.99        2.27      1.10 o 
  -1   3   6       47.22       44.09      2.71 o 
   0   3   6      570.29      564.10      8.08 o 
   1   3   6       65.15       74.83      2.97 o 
   2   3   6      686.26      694.26      9.69 o 
   3   3   6       22.58       21.91      2.23 o 
   4   3   6      574.03      579.99     12.02 o 
   5   3   6      127.69      136.87      9.43 o 
   6   3   6      327.45      321.65      8.40 o 
   7   3   6       71.52       76.40      5.15 o 
   8   3   6       11.28       15.09      3.30 o 
  -6   4   6        7.88        5.87      2.74 o 
  -5   4   6      218.92      222.58     11.68 o 
  -4   4   6       34.93       26.14      2.92 o 
  -3   4   6      305.21      299.98      9.91 o 
  -2   4   6        4.72        5.98      1.58 o 
  -1   4   6       22.71       19.34      2.20 o 
   0   4   6      439.47      421.45      7.75 o 
   1   4   6       35.63       45.00      3.04 o 
   2   4   6     1955.65     1965.15     24.73 o 
   3   4   6      301.43      306.34      8.23 o 
   4   4   6       49.74       46.80      3.64 o 
   5   4   6       40.26       52.16      4.00 o 
   6   4   6       14.93       13.04      2.49 o 
   7   4   6       54.05       72.65      4.75 o 
   8   4   6       39.62       39.22      4.74 o 
  -6   5   6       63.97       64.36      8.15 o 
  -5   5   6       19.71       20.88      5.28 o 
  -4   5   6       74.54       85.61     14.37 o 
  -3   5   6      105.76      101.44      5.79 o 
  -2   5   6       61.79       47.20      3.98 o 
  -1   5   6      430.90      396.14      9.82 o 
   0   5   6        2.51        1.94      1.38 o 
   1   5   6       93.07       97.38      4.12 o 
   2   5   6        8.50        6.97      1.73 o 
   3   5   6      169.56      175.49      7.30 o 
   4   5   6      433.79      414.99     10.53 o 
   5   5   6      259.12      237.51      8.12 o 
   6   5   6       63.00       60.06      4.68 o 
   7   5   6       38.77       40.17      3.99 o 
  -5   6   6       34.29       40.26      6.68 o 
  -4   6   6       27.86       28.87      5.44 o 
  -3   6   6       36.47       21.23      3.18 o 
  -2   6   6       95.57       83.78      5.63 o 
  -1   6   6      394.76      394.17     10.48 o 
   0   6   6        4.42        4.34      1.48 o 
   1   6   6      322.68      328.33      6.07 o 
   2   6   6      228.36      236.59      5.76 o 
   3   6   6        5.18        4.71      1.95 o 
   4   6   6      115.92      139.89      6.77 o 
   5   6   6       32.11       33.25      3.80 o 
   6   6   6       20.43       15.92      3.27 o 
   7   6   6      260.48      276.23     10.95 o 
  -5   7   6        0.41        1.99      4.21 o 
  -4   7   6      523.98      489.52     22.88 o 
  -3   7   6      115.52      124.32      9.03 o 
  -2   7   6      789.41      835.48     17.74 o 
  -1   7   6        9.90        6.83      2.49 o 
   0   7   6        8.52        4.77      1.84 o 
   1   7   6       35.39       30.70      3.02 o 
   2   7   6        3.40        5.05      1.71 o 
   3   7   6      318.58      334.33      8.74 o 
   4   7   6       97.13       89.02      9.83 o 
   5   7   6      108.87      115.78      7.12 o 
   6   7   6       83.46       67.53      7.42 o 
  -4   8   6       51.35       41.44      7.37 o 
  -3   8   6       62.58       55.95     10.00 o 
  -2   8   6       96.11      102.92      7.28 o 
  -1   8   6      236.52      255.65     10.59 o 
   0   8   6       52.95       53.60      5.08 o 
   1   8   6      261.23      277.54      9.74 o 
   2   8   6      366.55      380.58     11.35 o 
   3   8   6        7.88        5.14      2.30 o 
   4   8   6        8.57        9.03      3.05 o 
   5   8   6      158.40      145.03      7.67 o 
  -2   9   6      111.68      107.32      8.38 o 
  -1   9   6       30.65       29.48      4.54 o 
   0   9   6      174.61      168.97      9.31 o 
   1   9   6       98.99      111.28      9.73 o 
   2   9   6       51.75       51.06      5.40 o 
   3   9   6       72.30       59.36      7.00 o 
   4   9   6       69.84       65.98      5.92 o 
  -1  -8   7        9.72        7.31      7.07 o 
   0  -8   7        5.37        2.09      2.83 o 
   1  -8   7       61.85       58.73      8.22 o 
   2  -8   7        0.24        0.38      2.67 o 
  -3  -7   7       85.69       94.31      9.51 o 
  -2  -7   7       42.78       41.31      4.52 o 
  -1  -7   7       13.53       10.58      2.88 o 
   0  -7   7      111.40      115.93      7.73 o 
   1  -7   7      123.90      142.49      7.69 o 
   2  -7   7       14.48       14.94      3.54 o 
   3  -7   7        0.12       -0.12      2.11 o 
   4  -7   7        1.28       -1.36      2.39 o 
  -4  -6   7        1.59        4.65      3.06 o 
  -3  -6   7        1.30       -1.02      2.27 o 
  -2  -6   7      136.18      156.99      8.96 o 
  -1  -6   7        0.05        2.13      1.96 o 
   0  -6   7      185.68      190.28      9.91 o 
   1  -6   7       23.09       15.06      2.60 o 
   2  -6   7        7.75       12.60      2.58 o 
   3  -6   7      145.32      155.04      8.15 o 
   4  -6   7        9.21       10.30      3.98 o 
   5  -6   7        6.82       10.29      4.58 o 
  -5  -5   7       22.24       18.11      7.90 o 
  -4  -5   7       20.95       19.75      3.48 o 
  -3  -5   7      119.06      126.90      6.27 o 
  -2  -5   7        1.80        2.48      1.79 o 
  -1  -5   7      154.12      132.35      3.92 o 
   0  -5   7      486.25      517.83     12.12 o 
   1  -5   7      209.91      201.47      7.39 o 
   2  -5   7      696.95      714.91     14.20 o 
   3  -5   7        0.16        0.63      1.67 o 
   4  -5   7        1.89        5.36      2.26 o 
   5  -5   7       17.88       14.44      3.22 o 
   6  -5   7        5.35        8.90      3.28 o 
  -5  -4   7       17.59       16.66      3.27 o 
  -4  -4   7      173.76      162.22     12.15 o 
  -3  -4   7      135.58      136.36     10.07 o 
  -2  -4   7       43.62       37.18      5.51 o 
  -1  -4   7        5.62        3.78      1.57 o 
   0  -4   7      120.08      123.20      3.29 o 
   1  -4   7      695.01      657.52      8.41 o 
   2  -4   7      322.13      321.88      5.79 o 
   3  -4   7       14.56       11.54      1.99 o 
   4  -4   7       34.17       32.70      3.12 o 
   5  -4   7       94.24      103.21      6.90 o 
   6  -4   7       40.37       39.61      4.40 o 
   7  -4   7        6.94        4.88      2.86 o 
  -6  -3   7       30.62       28.91      3.23 o 
  -5  -3   7        0.83        0.98      2.45 o 
  -4  -3   7        8.47        5.30      2.77 o 
  -3  -3   7        6.75        3.61      2.19 o 
  -2  -3   7      539.31      548.64     14.06 o 
  -1  -3   7       86.65       82.59      7.03 o 
   0  -3   7       48.31       50.46      3.04 o 
   1  -3   7      173.97      177.34      3.54 o 
   2  -3   7      241.19      241.61      4.28 o 
   3  -3   7     1156.05     1151.28     13.05 o 
   4  -3   7      226.25      211.35      5.63 o 
   5  -3   7       20.98       22.05      2.43 o 
   6  -3   7      211.64      206.25      7.23 o 
   7  -3   7      109.47      115.10      6.65 o 
  -6  -2   7       47.86       47.98      4.10 o 
  -5  -2   7       57.21       58.58      4.07 o 
  -4  -2   7        0.01       -1.97      2.14 o 
  -3  -2   7        6.09        2.50      2.23 o 
  -2  -2   7      123.11      106.30      6.47 o 
  -1  -2   7       51.50       40.60      3.96 o 
   0  -2   7     1574.28     1556.78     15.48 o 
   1  -2   7       67.65       66.18      2.21 o 
   2  -2   7        8.32       10.59      1.30 o 
   3  -2   7      434.68      437.87      6.29 o 
   4  -2   7       35.74       30.90      2.43 o 
   5  -2   7      162.13      155.17      6.10 o 
   6  -2   7      118.27      127.60      8.34 o 
   7  -2   7        0.09        2.02      1.98 o 
   8  -2   7      121.90      125.33      8.80 o 
  -6  -1   7        0.03       -1.62      2.10 o 
  -5  -1   7      488.50      510.10     18.14 o 
  -4  -1   7      175.92      171.65      6.04 o 
  -3  -1   7      806.34      797.12     17.28 o 
  -2  -1   7       77.82       65.63      7.18 o 
  -1  -1   7      290.10      311.11      5.47 o 
   0  -1   7       14.44        9.42      0.85 o 
   1  -1   7       32.69       37.96      1.73 o 
   2  -1   7       12.39        9.83      1.57 o 
   3  -1   7     1387.28     1417.89     14.01 o 
   4  -1   7        9.53       10.12      1.60 o 
   5  -1   7     1006.47     1014.79     14.19 o 
   6  -1   7      370.00      371.38     12.21 o 
   7  -1   7       62.66       61.58      5.25 o 
   8  -1   7      260.01      292.87     12.30 o 
  -6   0   7        6.77        7.09      2.45 o 
  -5   0   7       68.22       64.35      4.41 o 
  -4   0   7       27.22       23.90      2.06 o 
  -3   0   7      198.78      189.97      4.65 o 
  -2   0   7        5.95        6.10      0.93 o 
  -1   0   7     1866.05     1865.71     17.10 o 
   0   0   7       20.15       21.25      1.17 o 
   1   0   7       45.27       41.50      1.97 o 
   2   0   7        4.10        1.80      0.73 o 
   3   0   7        4.12        1.81      0.94 o 
   4   0   7       56.65       61.46      3.34 o 
   5   0   7      903.60      921.92     20.24 o 
   6   0   7      510.99      528.68     11.56 o 
   7   0   7      285.68      310.28     14.55 o 
   8   0   7        5.72        6.57      2.90 o 
  -6   1   7       41.17       41.62      5.65 o 
  -5   1   7        2.69        3.61      2.07 o 
  -4   1   7      290.02      289.58      8.31 o 
  -3   1   7      271.80      265.31      4.34 o 
  -2   1   7      126.69      119.32      3.01 o 
  -1   1   7       42.58       37.65      1.96 o 
   0   1   7       50.52       47.72      1.99 o 
   1   1   7       15.94       16.80      1.45 o 
   2   1   7      150.06      136.86      3.26 o 
   3   1   7      181.29      182.05      4.53 o 
   4   1   7       35.37       39.83      3.48 o 
   5   1   7       20.39       21.49      2.58 o 
   6   1   7        7.71        7.39      1.74 o 
   7   1   7      106.29      113.16      6.84 o 
   8   1   7       18.76       19.01      3.45 o 
  -6   2   7       77.30       83.36      6.13 o 
  -5   2   7       20.54       19.49      3.20 o 
  -4   2   7      150.67      140.35      5.34 o 
  -3   2   7      227.57      238.94      5.17 o 
  -2   2   7      212.85      201.97      5.88 o 
  -1   2   7        0.62        0.25      1.04 o 
   0   2   7        0.04       -0.26      0.77 o 
   1   2   7      134.80      124.95      3.38 o 
   2   2   7       90.65       94.85      2.77 o 
   3   2   7        8.81        6.51      1.35 o 
   4   2   7       47.34       39.90      3.00 o 
   5   2   7      115.70      111.78      5.36 o 
   6   2   7       40.42       39.41      3.59 o 
   7   2   7       45.92       50.10      4.66 o 
   8   2   7       89.26       88.07      7.27 o 
  -6   3   7      112.18      102.06      6.80 o 
  -5   3   7       71.26       73.53      6.50 o 
  -4   3   7       26.96       22.49      3.64 o 
  -3   3   7      123.29      120.78      7.36 o 
  -2   3   7      186.87      181.18      5.19 o 
  -1   3   7      826.38      828.77     12.01 o 
   0   3   7      357.36      347.01     10.02 o 
   1   3   7       42.36       40.00      2.25 o 
   2   3   7      638.83      645.00     10.40 o 
   3   3   7        4.20        5.95      1.34 o 
   4   3   7       58.98       56.68      3.58 o 
   5   3   7       47.96       55.11      3.86 o 
   6   3   7       11.67        9.12      2.09 o 
   7   3   7       19.60       20.44      2.83 o 
   8   3   7        3.37        1.90      2.57 o 
  -6   4   7       62.90       49.13      6.31 o 
  -5   4   7       66.97       61.07      6.43 o 
  -4   4   7      433.57      464.23     14.21 o 
  -3   4   7        5.15        4.77      2.44 o 
  -2   4   7       55.39       45.17      4.17 o 
  -1   4   7      362.33      331.25      8.14 o 
   0   4   7        0.39        0.05      1.17 o 
   1   4   7       33.68       29.10      4.40 o 
   2   4   7      167.99      169.58      4.44 o 
   3   4   7      100.15       99.73      5.43 o 
   4   4   7      205.23      201.40      7.08 o 
   5   4   7        8.21        8.14      2.04 o 
   6   4   7       84.99       74.21      4.64 o 
   7   4   7        1.97        1.34      2.33 o 
  -5   5   7      146.89      145.69     10.01 o 
  -4   5   7       31.04       27.67      4.38 o 
  -3   5   7       11.85       12.16      3.38 o 
  -2   5   7        4.48        1.14      1.69 o 
  -1   5   7      670.20      656.01     12.21 o 
   0   5   7       39.29       37.74      3.22 o 
   1   5   7      962.09      969.07     17.31 o 
   2   5   7      316.51      308.55      9.25 o 
   3   5   7        3.38        1.34      1.50 o 
   4   5   7      633.01      699.28     18.00 o 
   5   5   7      133.18      122.58      7.39 o 
   6   5   7      133.26      122.79      9.99 o 
   7   5   7       37.23       37.14      6.39 o 
  -5   6   7      322.23      344.53     16.53 o 
  -4   6   7        8.85        5.75      3.99 o 
  -3   6   7       15.98       16.98      4.42 o 
  -2   6   7       24.06       25.58      4.46 o 
  -1   6   7        7.03        8.19      2.32 o 
   0   6   7      389.93      368.19      9.07 o 
   1   6   7     1240.45     1239.20     16.37 o 
   2   6   7      873.14      877.63     12.99 o 
   3   6   7      372.59      381.94     10.62 o 
   4   6   7        0.21        1.26      1.88 o 
   5   6   7        6.16        5.04      2.55 o 
   6   6   7      101.97      113.60      7.31 o 
  -4   7   7      112.15      125.78     11.77 o 
  -3   7   7       33.96       23.55      5.48 o 
  -2   7   7      226.08      272.65     11.54 o 
  -1   7   7      182.43      187.96      8.68 o 
   0   7   7        7.77        9.34      2.77 o 
   1   7   7       17.10       15.65      2.73 o 
   2   7   7       66.90       65.04      4.53 o 
   3   7   7      355.41      386.24      9.55 o 
   4   7   7       85.28       88.03      6.24 o 
   5   7   7        6.31        4.12      3.27 o 
   6   7   7       64.85       57.53      6.43 o 
  -3   8   7        3.29       -1.37      4.18 o 
  -2   8   7        4.25        7.40      4.09 o 
  -1   8   7       49.88       60.73      5.58 o 
   0   8   7      228.35      248.58      9.72 o 
   1   8   7       99.80      104.59      7.52 o 
   2   8   7       31.11       18.52      3.65 o 
   3   8   7       11.98       12.76      3.25 o 
   4   8   7      195.06      198.52      9.36 o 
   5   8   7       43.64       44.48      5.07 o 
  -1   9   7       57.15       57.02      6.94 o 
   0   9   7       48.34       49.09      5.52 o 
   1   9   7      121.16      131.58      8.35 o 
   2   9   7       61.51       62.33      6.69 o 
   3   9   7        6.61        7.18      3.09 o 
  -1  -7   8       56.49       52.35      4.63 o 
   0  -7   8      151.81      158.01      8.53 o 
   1  -7   8      149.97      154.59      7.72 o 
   2  -7   8       53.14       61.45      7.92 o 
   3  -7   8      123.87      121.85      8.42 o 
  -3  -6   8       33.74       44.40      6.30 o 
  -2  -6   8       38.59       54.38      5.86 o 
  -1  -6   8       25.15       27.82      3.68 o 
   0  -6   8        0.11        0.38      1.85 o 
   1  -6   8       70.96       65.77      5.25 o 
   2  -6   8      161.62      147.12      7.26 o 
   3  -6   8      208.87      226.84     18.48 o 
   4  -6   8       16.94       18.04      3.67 o 
   5  -6   8       99.88       89.34     10.69 o 
  -4  -5   8       67.45       51.62     11.27 o 
  -3  -5   8       28.95       24.87      8.07 o 
  -1  -5   8       26.78       30.39      2.52 o 
   0  -5   8       11.05       10.07      2.27 o 
   1  -5   8      540.62      548.98     11.57 o 
   2  -5   8      110.59      112.68      5.72 o 
   3  -5   8       40.25       45.58      4.73 o 
   4  -5   8       41.40       45.03      4.99 o 
   5  -5   8       22.13       24.41      5.74 o 
   6  -5   8        4.45        0.44      3.76 o 
  -4  -4   8      148.16      154.97     18.02 o 
  -3  -4   8        9.55       12.60      6.08 o 
  -2  -4   8        4.01       -1.11      3.87 o 
  -1  -4   8       13.71        6.38      3.27 o 
   0  -4   8       29.33       27.04      1.98 o 
   1  -4   8        2.60        0.51      1.27 o 
   2  -4   8        2.50        0.97      1.35 o 
   3  -4   8      810.87      789.46     15.36 o 
   4  -4   8      212.30      206.96      7.87 o 
   5  -4   8       23.69       26.08      3.96 o 
   6  -4   8        6.54        5.63      2.95 o 
  -5  -3   8        0.99       -0.78      3.47 o 
  -4  -3   8        7.72        4.95      3.16 o 
  -3  -3   8       88.07       76.18      6.40 o 
  -2  -3   8        9.67       12.49      5.20 o 
  -1  -3   8      490.56      510.21     16.18 o 
   0  -3   8        2.15        2.92      0.90 o 
   1  -3   8       77.36       80.83      3.21 o 
   2  -3   8      173.49      177.38      5.56 o 
   3  -3   8      293.80      295.80      7.35 o 
   4  -3   8        9.44       10.97      2.39 o 
   5  -3   8      404.87      410.67     11.06 o 
   6  -3   8       41.59       40.86      4.99 o 
   7  -3   8        0.15        0.37      2.40 o 
  -5  -2   8        0.48        2.65      2.73 o 
  -4  -2   8      115.53      125.17      8.29 o 
  -3  -2   8       14.46       16.88      3.76 o 
  -2  -2   8       38.45       38.57      7.07 o 
  -1  -2   8        3.72        2.58      1.98 o 
   0  -2   8      857.92      860.16      9.82 o 
   1  -2   8       93.62       91.07      2.62 o 
   2  -2   8      439.55      440.92      7.34 o 
   3  -2   8      215.77      219.27      5.44 o 
   4  -2   8      150.12      135.30      4.43 o 
   5  -2   8       41.68       41.67      3.62 o 
   6  -2   8        9.95        9.01      2.61 o 
   7  -2   8        6.83        9.33      2.92 o 
  -5  -1   8      388.02      402.57      9.25 o 
  -4  -1   8      180.88      191.34      6.50 o 
  -3  -1   8      467.91      482.92     15.28 o 
  -2  -1   8      143.68      113.97      7.17 o 
  -1  -1   8      164.98      167.76      4.01 o 
   0  -1   8       45.70       46.59      2.00 o 
   1  -1   8       22.49       21.34      1.45 o 
   2  -1   8      127.83      119.20      3.93 o 
   3  -1   8       41.29       43.94      2.31 o 
   4  -1   8      360.46      355.03      9.71 o 
   5  -1   8      122.85      124.10      5.26 o 
   6  -1   8        3.77        0.73      1.56 o 
   7  -1   8      104.65      101.78      6.24 o 
  -6   0   8       14.43       17.45      3.43 o 
  -5   0   8        0.35        0.51      1.93 o 
  -4   0   8       62.54       54.49      3.74 o 
  -3   0   8      734.97      752.39     16.07 o 
  -2   0   8       90.05       92.81      2.73 o 
  -1   0   8     1585.78     1586.99     15.23 o 
   0   0   8       22.11       24.58      1.51 o 
   1   0   8      285.44      293.20      4.70 o 
   2   0   8      255.47      249.41      4.54 o 
   3   0   8        5.73        3.63      1.21 o 
   4   0   8      142.01      141.49      4.67 o 
   5   0   8        9.76        6.92      2.00 o 
   6   0   8        7.01        6.52      1.98 o 
   7   0   8       67.62       59.54      5.26 o 
  -6   1   8       29.28       24.58      3.79 o 
  -5   1   8       32.90       32.52      3.65 o 
  -4   1   8       11.15        6.79      3.42 o 
  -3   1   8      811.94      893.40     17.87 o 
  -2   1   8        2.42        2.64      1.22 o 
  -1   1   8      572.62      551.76      8.20 o 
   0   1   8        1.15        1.89      0.98 o 
   1   1   8      613.76      574.19      7.41 o 
   2   1   8        4.82        3.30      0.98 o 
   3   1   8       20.10       17.88      1.72 o 
   4   1   8        3.22        4.65      1.54 o 
   5   1   8      155.75      159.49      6.96 o 
   6   1   8      316.57      321.80      8.65 o 
   7   1   8      161.58      169.13      6.93 o 
  -5   2   8       20.52       22.63      4.18 o 
  -4   2   8       13.48       11.87      2.96 o 
  -3   2   8       28.35       23.60      5.12 o 
  -2   2   8       12.34       14.96      2.31 o 
  -1   2   8     1065.87     1068.33     15.35 o 
   0   2   8       39.60       43.02      2.38 o 
   1   2   8      181.74      186.15      4.17 o 
   2   2   8       55.64       51.25      2.42 o 
   3   2   8      294.71      293.38      5.79 o 
   4   2   8      408.57      386.16      8.43 o 
   5   2   8       18.77       19.44      2.48 o 
   6   2   8       36.58       35.55      3.53 o 
   7   2   8       80.81       71.31      7.31 o 
  -5   3   8      198.36      220.93     18.39 o 
  -4   3   8       26.92       21.62      5.43 o 
  -3   3   8        1.11        3.34      2.37 o 
  -2   3   8       58.13       55.74      5.01 o 
  -1   3   8      254.56      268.66      6.92 o 
   0   3   8       12.67       15.70      1.71 o 
   1   3   8      484.75      466.14      7.34 o 
   2   3   8      164.40      154.82      5.72 o 
   3   3   8       83.91       81.03      4.15 o 
   4   3   8       13.39        8.32      1.69 o 
   5   3   8        0.26        2.57      1.87 o 
   6   3   8       53.21       57.80      4.41 o 
   7   3   8      170.70      184.01      8.65 o 
  -5   4   8        9.33        0.55      3.50 o 
  -4   4   8      158.81      167.04     13.92 o 
  -3   4   8       75.57       69.27      6.18 o 
  -2   4   8      103.53      105.91      7.37 o 
  -1   4   8      186.17      206.39      7.38 o 
   0   4   8      602.75      594.73     10.92 o 
   1   4   8       62.04       59.93      3.01 o 
   2   4   8       12.48       13.42      1.97 o 
   3   4   8        9.24        6.13      2.29 o 
   4   4   8      461.16      472.84     11.52 o 
   5   4   8       84.80       73.28      5.48 o 
   6   4   8      177.55      169.01      6.75 o 
   7   4   8        2.11        1.16      2.32 o 
  -4   5   8        6.71        2.90      3.54 o 
  -3   5   8       19.43        9.98      3.45 o 
  -2   5   8       29.28       37.74      4.97 o 
  -1   5   8        3.30       -1.96      1.96 o 
   0   5   8       37.23       34.79      4.93 o 
   1   5   8       71.33       59.58      4.09 o 
   2   5   8      331.84      328.02      7.96 o 
   3   5   8       26.54       21.88      2.23 o 
   4   5   8       46.02       52.77      4.00 o 
   5   5   8      105.14       94.02      5.90 o 
   6   5   8      270.32      282.51      8.67 o 
   7   5   8      169.51      140.82     13.71 o 
  -4   6   8       74.89       74.60      7.52 o 
  -3   6   8       49.72       50.54      6.05 o 
  -2   6   8      177.72      182.62     10.70 o 
  -1   6   8        3.43        4.64      2.52 o 
   0   6   8       19.91       17.18      2.81 o 
   1   6   8       16.90       13.91      2.41 o 
   2   6   8      183.92      185.56      6.47 o 
   3   6   8       63.65       61.06      5.01 o 
   4   6   8       44.40       40.27      4.29 o 
   5   6   8       30.73       35.47      4.38 o 
   6   6   8       27.26       18.77      4.28 o 
  -3   7   8       73.23       79.71      7.67 o 
  -2   7   8       23.69       22.79      4.68 o 
  -1   7   8       10.40       10.39      3.51 o 
   0   7   8       16.04       15.55      3.30 o 
   1   7   8      229.76      242.17      7.79 o 
   2   7   8      107.01      101.50      5.75 o 
   3   7   8      131.48      133.30      7.71 o 
   4   7   8       52.33       59.99      5.45 o 
   5   7   8      170.63      183.60      8.86 o 
  -2   8   8      182.27      198.98     15.02 o 
  -1   8   8       16.41       16.00      4.55 o 
   0   8   8      348.72      365.31     14.18 o 
   1   8   8       40.59       44.79      4.74 o 
   2   8   8        0.57        1.80      2.91 o 
   3   8   8       57.25       61.00      5.61 o 
   4   8   8       43.17       48.05      5.36 o 
  -1  -6   9      433.54      465.90     17.57 o 
   0  -6   9       86.93       99.35      7.13 o 
   1  -6   9      123.47      128.67      6.50 o 
   2  -6   9        2.92        1.01      2.30 o 
   3  -6   9       55.01       55.03     11.55 o 
  -1  -5   9        4.78        2.86      2.22 o 
   0  -5   9      365.28      410.43      9.91 o 
   1  -5   9      146.34      168.33      6.33 o 
   2  -5   9       86.04       86.24      5.95 o 
   3  -5   9        3.67        1.39      2.37 o 
   4  -5   9       51.83       62.09      5.91 o 
   5  -5   9       73.11       86.50      7.25 o 
  -4  -4   9      195.29      154.64     18.90 o 
  -1  -4   9        2.89        1.68      3.19 o 
   0  -4   9        0.44       -0.92      1.25 o 
   1  -4   9       15.63        8.10      1.88 o 
   2  -4   9      355.86      362.01     12.80 o 
   3  -4   9      120.35      111.72      7.23 o 
   4  -4   9      355.22      350.21     16.98 o 
   5  -4   9      104.33      111.94      7.86 o 
  -4  -3   9        4.66        6.16      4.62 o 
  -3  -3   9       61.75       47.97     11.16 o 
  -2  -3   9        0.26        4.97      4.42 o 
  -1  -3   9      412.28      452.39     27.63 o 
   0  -3   9        2.63        5.17      1.56 o 
   1  -3   9        0.06       -1.15      1.15 o 
   2  -3   9       10.84       12.97      2.33 o 
   3  -3   9      112.01      116.31      5.17 o 
   4  -3   9       15.12       11.29      2.43 o 
   5  -3   9      324.81      336.66     11.55 o 
   6  -3   9       48.23       45.30      5.33 o 
  -4  -2   9       18.77       24.32      9.17 o 
  -3  -2   9       27.85       26.97      9.06 o 
  -2  -2   9       10.33        8.23      3.52 o 
  -1  -2   9      152.18      164.59     12.93 o 
   0  -2   9      216.03      223.55      4.35 o 
   1  -2   9       45.43       47.01      3.72 o 
   2  -2   9      143.22      143.30      5.40 o 
   3  -2   9       13.16       11.50      1.98 o 
   4  -2   9       47.08       40.39      3.20 o 
   5  -2   9      177.83      178.66      9.56 o 
   6  -2   9       61.38       69.61      6.24 o 
  -5  -1   9       93.60      108.40      7.68 o 
  -4  -1   9       62.90       52.76      5.55 o 
  -3  -1   9       41.39       31.72      9.73 o 
  -2  -1   9       39.59       50.31      7.68 o 
  -1  -1   9      344.35      353.80      7.04 o 
   0  -1   9        9.52        8.95      1.34 o 
   1  -1   9       12.21       11.34      1.40 o 
   2  -1   9      167.51      170.80      4.90 o 
   3  -1   9        1.33        0.26      1.20 o 
   4  -1   9      160.49      166.88      6.60 o 
   5  -1   9      138.40      135.46      5.79 o 
   6  -1   9       77.03       68.37      9.73 o 
   7  -1   9      147.74      147.29      9.58 o 
  -5   0   9      202.89      205.53     12.67 o 
  -4   0   9       33.99       39.52      3.53 o 
  -3   0   9        1.36        1.47      1.80 o 
  -2   0   9       47.96       44.55      2.45 o 
  -1   0   9      546.95      530.40      7.88 o 
   0   0   9       36.47       35.71      2.25 o 
   1   0   9       26.51       27.49      1.93 o 
   2   0   9      212.18      214.97      5.12 o 
   3   0   9        5.81        1.94      1.35 o 
   4   0   9       35.52       34.21      3.09 o 
   5   0   9        6.71        4.94      2.56 o 
   6   0   9      162.94      174.16      6.37 o 
   7   0   9       64.75       71.07     12.64 o 
  -5   1   9        1.81        2.19      2.67 o 
  -4   1   9      247.44      237.41      9.27 o 
  -3   1   9      137.17      140.11      6.36 o 
  -2   1   9        8.16        7.27      2.21 o 
  -1   1   9      173.74      163.97      6.63 o 
   0   1   9       18.09       16.83      1.97 o 
   1   1   9     1127.17     1104.92     13.95 o 
   2   1   9      287.14      262.20      5.68 o 
   3   1   9      245.11      254.25      6.43 o 
   4   1   9       17.87       15.07      2.03 o 
   5   1   9       68.21       74.12      4.47 o 
   6   1   9        0.09       -0.25      2.19 o 
   7   1   9      182.43      178.92     15.90 o 
  -5   2   9       28.66       32.85      4.82 o 
  -4   2   9      101.21      102.63      7.46 o 
  -3   2   9        9.20        8.03      4.57 o 
  -2   2   9      545.57      540.53     14.04 o 
  -1   2   9        1.17        1.85      2.16 o 
   0   2   9       40.27       41.07      3.29 o 
   1   2   9      426.97      418.15      8.43 o 
   2   2   9       68.85       79.55      3.83 o 
   3   2   9      147.44      154.39      5.52 o 
   4   2   9       46.70       52.55      3.97 o 
   5   2   9       95.62       97.21      5.28 o 
   6   2   9        1.13       -0.61      1.79 o 
   7   2   9       32.20       38.09      5.76 o 
  -4   3   9       49.49       45.90      5.48 o 
  -3   3   9       28.77       27.31     11.75 o 
  -2   3   9      331.50      322.80     14.01 o 
  -1   3   9       30.04       22.34      3.63 o 
   0   3   9       87.07       77.92      5.86 o 
   1   3   9      102.70      113.87      4.63 o 
   2   3   9       32.30       30.18      2.04 o 
   3   3   9      164.37      159.98      4.85 o 
   4   3   9       32.05       22.04      2.50 o 
   5   3   9        1.35        0.92      1.69 o 
   6   3   9       36.86       37.47      3.82 o 
   7   3   9        6.71        4.03      3.04 o 
  -4   4   9       55.31       53.28      6.09 o 
  -3   4   9       55.19       55.10      5.86 o 
  -2   4   9       66.23       74.15      8.93 o 
  -1   4   9       59.73       59.13      6.54 o 
   0   4   9      203.54      212.39      9.37 o 
   1   4   9      180.66      182.38      5.32 o 
   2   4   9      112.21      111.16      3.56 o 
   3   4   9      195.34      184.33      5.69 o 
   4   4   9       30.73       37.66      3.39 o 
   5   4   9        2.48        2.90      1.87 o 
   6   4   9       50.79       48.36      4.06 o 
  -4   5   9        3.13        0.47      3.46 o 
  -3   5   9       64.18       58.31      9.03 o 
  -2   5   9       53.68       65.55      6.51 o 
  -1   5   9        2.77        1.66      2.40 o 
   0   5   9       17.24       23.31      3.73 o 
   1   5   9      169.54      164.61      7.28 o 
   2   5   9      200.93      210.42      5.68 o 
   3   5   9      162.40      163.90      7.58 o 
   4   5   9       33.84       32.94      3.90 o 
   5   5   9       44.03       41.33      3.96 o 
   6   5   9       16.01       18.28      3.31 o 
  -3   6   9        1.09        0.82      3.52 o 
  -2   6   9      233.43      233.01     12.45 o 
  -1   6   9        1.82        4.91      3.25 o 
   0   6   9       17.44       25.75      4.31 o 
   1   6   9        0.11        0.21      2.10 o 
   2   6   9       15.63       21.38      3.42 o 
   3   6   9       65.44       62.49      5.31 o 
   4   6   9       74.91       65.61      5.58 o 
   5   6   9        7.13        3.48      2.68 o 
  -2   7   9       31.27       25.08      5.12 o 
  -1   7   9        3.94        4.98      3.25 o 
   0   7   9       62.44       66.20      7.79 o 
   1   7   9      131.42      144.39      9.30 o 
   2   7   9       15.61       10.47      4.04 o 
   3   7   9      201.07      215.94     12.25 o 
   4   7   9      100.04      106.82      7.27 o 
   0   8   9      112.13      118.81      9.16 o 
   1   8   9        0.16        2.13      3.73 o 
   2   8   9       10.52        8.08      3.87 o 
  -1  -5  10       44.46       47.31     11.72 o 
   0  -5  10        0.92        0.70      1.93 o 
   1  -5  10       59.52       75.62      5.23 o 
   2  -5  10       41.69       43.55      4.50 o 
   3  -5  10        6.71        5.08      2.89 o 
  -1  -4  10      132.53      158.40     18.13 o 
   0  -4  10       71.72       69.67      3.86 o 
   1  -4  10       30.62       31.97      3.07 o 
   2  -4  10        0.85       -0.57      1.71 o 
   3  -4  10       51.43       53.17      5.15 o 
   4  -4  10      113.73      125.76      7.99 o 
  -1  -3  10       31.65       19.79      6.85 o 
   0  -3  10        5.17        4.07      1.50 o 
   1  -3  10       94.84       95.14      4.17 o 
   2  -3  10        3.95        2.30      1.38 o 
   3  -3  10       19.36       16.72      2.66 o 
   4  -3  10       11.79        6.97      2.70 o 
   5  -3  10       77.36       79.84      6.67 o 
  -3  -2  10       29.21       14.70      8.18 o 
  -2  -2  10       94.88       70.85     12.49 o 
  -1  -2  10       24.52       26.17      4.03 o 
   0  -2  10      131.88      129.62      4.43 o 
   1  -2  10       35.08       32.93      3.49 o 
   2  -2  10        1.18        2.18      1.40 o 
   3  -2  10       44.24       37.95      3.22 o 
   4  -2  10       14.14       10.49      2.08 o 
   5  -2  10      146.93      144.02      8.06 o 
   6  -2  10       10.07        5.21      2.96 o 
  -4  -1  10      280.89      320.27     12.30 o 
  -3  -1  10       98.88       94.40     15.47 o 
  -2  -1  10        5.44        7.74      6.85 o 
  -1  -1  10      236.07      246.16      6.17 o 
   0  -1  10       15.93       17.61      2.26 o 
   1  -1  10       93.38       85.68      3.46 o 
   2  -1  10      152.04      161.59      5.91 o 
   3  -1  10       45.97       51.01      3.57 o 
   4  -1  10      115.03      109.03      6.10 o 
   5  -1  10       88.94       71.99      4.52 o 
   6  -1  10       19.48       16.53      3.68 o 
  -4   0  10      111.13      127.20      9.41 o 
  -3   0  10      100.84       97.11      7.62 o 
  -2   0  10      182.38      199.85      7.01 o 
  -1   0  10       23.39       20.87      3.70 o 
   0   0  10        0.87        3.42      1.69 o 
   1   0  10      221.49      212.33      5.27 o 
   2   0  10       47.89       41.08      2.98 o 
   3   0  10        2.43        1.57      1.67 o 
   4   0  10      121.70      122.57      5.92 o 
   5   0  10       23.02       23.26      3.21 o 
   6   0  10      361.03      378.31     17.31 o 
  -4   1  10       32.66       30.33      3.83 o 
  -3   1  10        2.69        2.10      2.46 o 
  -2   1  10       11.17       13.52      2.96 o 
  -1   1  10      131.35      141.65      6.47 o 
   0   1  10        9.33        5.56      1.85 o 
   1   1  10     1307.73     1301.08     17.61 o 
   2   1  10        2.85        1.34      1.46 o 
   3   1  10      821.59      789.12     13.24 o 
   4   1  10        0.02       -0.88      1.52 o 
   5   1  10       15.62       17.99      2.98 o 
   6   1  10        5.94        2.32      2.68 o 
  -4   2  10        0.44        2.22      2.83 o 
  -3   2  10       41.81       47.35      4.86 o 
  -2   2  10        1.61       -0.05      2.57 o 
  -1   2  10       93.88       95.91     13.37 o 
   0   2  10        6.83        5.50      2.00 o 
   1   2  10      119.89      124.40      5.36 o 
   2   2  10      303.05      272.30     10.88 o 
   3   2  10      586.49      588.60     10.93 o 
   4   2  10       20.69       24.64      2.80 o 
   5   2  10      383.70      385.45     10.45 o 
   6   2  10        0.03       -1.22      2.54 o 
  -3   3  10       77.33       88.47      7.06 o 
  -2   3  10       36.30       34.97      4.60 o 
  -1   3  10       35.98       44.02      4.80 o 
   0   3  10        4.32        0.34      2.38 o 
   1   3  10       28.82       36.15      4.29 o 
   2   3  10       39.78       36.07      3.77 o 
   3   3  10      173.95      171.70      7.54 o 
   4   3  10       78.10       66.40      4.93 o 
   5   3  10      154.85      139.45      7.28 o 
   6   3  10       99.92      105.60      7.51 o 
  -3   4  10       41.11       45.11      5.85 o 
  -2   4  10       15.96       14.99      4.04 o 
  -1   4  10       12.45        9.02      3.36 o 
   0   4  10      118.93      117.42      7.83 o 
   1   4  10      138.90      123.56      7.77 o 
   2   4  10       46.38       38.96      5.90 o 
   3   4  10       54.93       64.33      7.87 o 
   4   4  10        2.76        2.12      2.33 o 
   5   4  10       10.67       10.39      4.01 o 
   6   4  10       45.74       42.56      7.74 o 
  -2   5  10       35.85       19.27      4.46 o 
  -1   5  10       65.18       49.52      6.41 o 
   0   5  10       32.72       35.17      4.83 o 
   1   5  10       87.76       78.42      6.56 o 
   2   5  10       38.81       39.69      4.63 o 
   3   5  10       70.26       72.03      7.52 o 
   4   5  10        0.12       -2.57      3.27 o 
   5   5  10       15.14       13.23      4.03 o 
  -2   6  10        1.06        2.28      3.65 o 
  -1   6  10       11.48        5.94      3.31 o 
   0   6  10      101.97      101.90      8.10 o 
   1   6  10        0.39       -2.35      2.35 o 
   2   6  10      201.62      220.17     12.70 o 
   3   6  10        8.14        8.17      5.69 o 
   4   6  10        0.00        4.23      3.08 o 
   0   7  10        8.54        8.45      3.90 o 
   1   7  10        1.67        2.96      2.93 o 
   2   7  10        3.29        1.33      3.82 o 
   3   7  10       54.69       59.36     10.17 o 
   0  -4  11       37.71       34.00      4.40 o 
   1  -4  11       71.64       69.36      4.40 o 
   2  -4  11        7.19        6.81      2.82 o 
   0  -3  11       29.97       28.85      3.56 o 
   1  -3  11       45.22       49.07      3.69 o 
   2  -3  11        2.10        1.32      1.60 o 
   3  -3  11       80.76       94.29      5.71 o 
   4  -3  11        1.51        2.42      2.46 o 
   0  -2  11       94.76       98.73      6.43 o 
   1  -2  11      246.54      252.63      7.10 o 
   2  -2  11       60.95       47.18      4.59 o 
   3  -2  11       24.11       23.90      3.14 o 
   4  -2  11        6.29        1.36      1.76 o 
  -2  -1  11       45.99       53.34      5.40 o 
  -1  -1  11       44.16       39.83      9.62 o 
   0  -1  11       30.92       27.00      3.01 o 
   1  -1  11        0.23        1.45      1.85 o 
   2  -1  11       95.97       96.13      6.66 o 
   3  -1  11      133.58      143.53      6.21 o 
   4  -1  11       75.09       80.00      6.72 o 
   5  -1  11      246.73      242.65      9.83 o 
  -3   0  11        7.30        1.39      8.18 o 
  -2   0  11      136.47      149.11      8.81 o 
  -1   0  11       71.63       78.79      5.23 o 
   0   0  11      121.16      134.54      6.05 o 
   1   0  11        5.89       12.07      2.63 o 
   2   0  11       24.38       29.50      3.19 o 
   3   0  11        5.19        3.39      2.20 o 
   4   0  11       93.08       92.67      5.62 o 
   5   0  11        0.79        2.04      2.04 o 
  -3   1  11      113.07      121.53      6.75 o 
  -2   1  11       29.10       39.89      4.38 o 
  -1   1  11       21.38       20.56      3.50 o 
   0   1  11       73.69       75.45      5.77 o 
   1   1  11      128.26      131.06      6.51 o 
   2   1  11        0.10        3.34      1.88 o 
   3   1  11      191.14      202.66      7.18 o 
   4   1  11       29.41       34.49      4.14 o 
   5   1  11       56.36       46.09      5.14 o 
  -3   2  11       86.73       94.84     11.27 o 
  -2   2  11       14.89       16.90      3.66 o 
  -1   2  11       21.18       13.57      3.29 o 
   0   2  11        5.43        5.90      2.61 o 
   1   2  11       48.34       58.07      5.16 o 
   2   2  11        0.11        1.86      1.97 o 
   3   2  11      326.15      337.26     10.65 o 
   4   2  11        8.98        5.56      2.23 o 
   5   2  11      228.64      215.87     11.14 o 
  -2   3  11       60.19       62.61      9.37 o 
  -1   3  11      116.44      129.18      8.25 o 
   0   3  11       83.35       73.73      6.17 o 
   1   3  11       17.68       19.29      3.55 o 
   2   3  11       76.72       69.53      7.00 o 
   3   3  11      214.83      216.19     10.53 o 
   4   3  11       22.63       23.05      3.60 o 
   5   3  11      225.14      250.42      9.33 o 
  -2   4  11        1.85        1.12      3.28 o 
  -1   4  11        7.65        5.16      3.18 o 
   0   4  11       74.46       71.23      6.45 o 
   1   4  11        9.96        4.29      2.66 o 
   2   4  11        0.60        0.50      2.15 o 
   3   4  11      139.28      150.91      9.85 o 
   4   4  11       13.97        7.96      5.03 o 
  -1   5  11      178.37      179.16     10.84 o 
   0   5  11       30.53       37.04      5.21 o 
   1   5  11      152.51      164.40      9.63 o 
   2   5  11       10.83        3.72      3.10 o 
   3   5  11        5.30        2.56      3.13 o 
   4   5  11        2.19        1.33      4.09 o 
   1   6  11        5.41        2.01      3.41 o 
   2   6  11      147.49      127.67     13.71 o 
   1  -2  12       39.48       36.55      3.83 o 
   2  -2  12      133.20      144.06     10.66 o 
   0  -1  12       42.84       42.97      5.84 o 
   1  -1  12        0.08        0.33      2.00 o 
   2  -1  12       39.52       41.15      5.04 o 
   3  -1  12       16.89       12.76      3.19 o 
  -1   0  12       39.78       47.76      4.57 o 
   0   0  12       81.22       79.07      6.05 o 
   1   0  12       40.77       38.86      3.94 o 
   2   0  12       74.81       63.40      5.21 o 
   3   0  12       54.52       60.27      4.77 o 
  -1   1  12        1.92        3.47      2.94 o 
   0   1  12       50.33       66.49      5.57 o 
   1   1  12        2.84        3.18      2.78 o 
   2   1  12        0.46        0.42      2.33 o 
   3   1  12       61.47       50.93      5.01 o 
   4   1  12        0.16        0.98      2.26 o 
  -1   2  12      174.50      210.80      9.31 o 
   0   2  12        2.51        1.32      2.72 o 
   1   2  12        0.24       -0.53      2.98 o 
   2   2  12        3.78        5.85      2.93 o 
   3   2  12      158.66      154.07      9.47 o 
   4   2  12       10.29       12.60      4.53 o 
   0   3  12       94.55       91.55      7.19 o 
   1   3  12       54.42       64.67      7.32 o 
   2   3  12       28.59       27.28      4.97 o 
   3   3  12       38.81       36.34      5.58 o 
   1   4  12       73.55       81.04      8.21 o 
   2   4  12       15.27        8.73      4.75 o 
                                                 
